# Supplementary material for: Following changes in brain structure and function with multimodal MRI in a year-long prospective study on the development of Type 2 diabetes
Source: Front Radiol. 2025 Feb 13;5:1510850. doi: 10.3389/fradi.2025.1510850 (PMC11865244; doi:10.3389/fradi.2025.1510850)
Supplement: Supplementary file 1 [file Table1.xlsx]

## Sheet: Brain Regions
Control		Average	StdDev	HFD		Average	StdDev	HFD+CYR119		Average	StdDev
Cerebellum	10th cerebellar lobule	3.01	0.846877		10th cerebellar lobule	3.02556	0.905278		10th cerebellar lobule	2.7	0.612242
	1st cerebellar lobule	2.06111	0.644252		1st cerebellar lobule	2.28556	0.18249		1st cerebellar lobule	2.165	0.419035
	2nd cerebellar lobule	15.3489	1.57932		2nd cerebellar lobule	14.0467	1.85695		2nd cerebellar lobule	14.6517	0.484538
	3rd cerebellar lobule	18.4944	1.57061		3rd cerebellar lobule	17.6744	1.16787		3rd cerebellar lobule	18.5383	0.659558
	4th cerebellar lobule	15.5956	2.35915		4th cerebellar lobule	16.7956	1.81768		4th cerebellar lobule	17.2233	1.76306
	5th cerebellar lobule	26.6822	3.52795		5th cerebellar lobule	25.9133	3.25916		5th cerebellar lobule	27.125	2.10437
	6th cerebellar lobule	15.9744	3.50058		6th cerebellar lobule	14.9322	3.04604		6th cerebellar lobule	14.6067	1.2576
	simple lobule cerebellum	17.5667	3.15879		simple lobule cerebellum	17.3778	2.15899		simple lobule cerebellum	18.1217	1.7402
	paramedian lobule	7.59556	1.96554		paramedian lobule	7.57667	1.60468		paramedian lobule	7.53833	1.56741
	paraflocculus cerebellum	24.9756	2.59066		paraflocculus cerebellum	23.4422	2.01878		paraflocculus cerebellum	23.2133	1.37325
	medial cerebellar nucleus fastigial	1.27889	0.460908		medial cerebellar nucleus fastigial	1.49667	0.409359		medial cerebellar nucleus fastigial	1.36667	0.444507
	flocculus cerebellum	6.49778	1.17223		flocculus cerebellum	6.64667	1.50918		flocculus cerebellum	7.22667	1.49222
	copula of the pyramis	4.60111	1.51236		copula of the pyramis	4.65556	1.54974		copula of the pyramis	4.75833	1.17442
	crus 1 of ansiform lobule	30.9933	2.82711		crus 1 of ansiform lobule	29.4	2.41904		crus 1 of ansiform lobule	29.4983	1.53004
	crus 2 of ansiform lobule	7.36778	2.65236		crus 2 of ansiform lobule	7.09	2.40962		crus 2 of ansiform lobule	7.535	3.19118
	7th cerebellar lobule	2.11333	0.7571		7th cerebellar lobule	2.74333	0.77992		7th cerebellar lobule	3.08167	0.917549
	8th cerebellar lobule	3.43556	1.21135		8th cerebellar lobule	3.18889	1.12517		8th cerebellar lobule	3.17833	1.31393
	9th cerebellar lobule	4.24222	1.39162		9th cerebellar lobule	3.64444	1.31997		9th cerebellar lobule	3.95833	1.39871
	interposed nucleus	2.03889	0.446471		interposed nucleus	2.15111	0.469639		interposed nucleus	2.08667	0.624681
Thalamus	lateral dorsal thalamic nucleus	0.947778	0.329613		lateral dorsal thalamic nucleus	0.966667	0.4995		lateral dorsal thalamic nucleus	1.135	0.415728
	zona incerta	5.22111	0.476168		zona incerta	4.98667	0.32573		zona incerta	5.005	0.344833
	ventral posteriolateral thalamic nucleus	4.81778	0.792887		ventral posteriolateral thalamic nucleus	5.06444	0.645118		ventral posteriolateral thalamic nucleus	5.03333	0.879538
	ventral posteriolmedial thalamic nucleus	5.64667	0.553715		ventral posteriolmedial thalamic nucleus	5.34222	0.416106		ventral posteriolmedial thalamic nucleus	5.02667	0.67096
	ventromedial thalamic nucleus	3.64111	0.489756		ventromedial thalamic nucleus	3.49222	0.355168		ventromedial thalamic nucleus	3.57833	0.296541
	ventrolateral thalamic nucleus	4.54889	1.41521		ventrolateral thalamic nucleus	4.64667	1.33491		ventrolateral thalamic nucleus	5.21833	1.42316
	ventral anterior thalamic nucleus	2.92556	1.03133		ventral anterior thalamic nucleus	2.92333	0.740912		ventral anterior thalamic nucleus	2.89333	0.446975
	subthalamic nucleus	0.897778	0.213996		subthalamic nucleus	0.667778	0.326297		subthalamic nucleus	0.665	0.286479
	reticular nucleus	9.23444	1.12312		reticular nucleus	8.05667	0.972882		reticular nucleus	7.92	0.377783
	reuniens nucleus	3.29667	0.288704		reuniens nucleus	2.97111	0.146154		reuniens nucleus	2.92833	0.190517
	posterior thalamic nucleus	10.21	1.09741		posterior thalamic nucleus	9.61	0.833367		posterior thalamic nucleus	10.0233	0.833946
	medial pretectal area	0.965556	0.153469		medial pretectal area	0.991111	0.207391		medial pretectal area	0.813333	0.256099
	anterior pretectal nucleus	4.47111	1.57441		anterior pretectal nucleus	4.11889	0.910597		anterior pretectal nucleus	4.21833	0.548723
	parafascicular thalamic nucleus	6.48333	0.780096		parafascicular thalamic nucleus	6.02778	0.517271		parafascicular thalamic nucleus	6.01	0.525014
	medial dorsal thalamic nucleus	3.55778	0.652606		medial dorsal thalamic nucleus	3.68667	0.179861		medial dorsal thalamic nucleus	3.88167	0.173369
	lateral posterior thalamic nucleus	6.49667	0.523689		lateral posterior thalamic nucleus	6.52778	0.674718		lateral posterior thalamic nucleus	6.43333	1.06306
	medial geniculate	4.20444	0.606612		medial geniculate	3.85111	0.658454		medial geniculate	4.00167	0.745316
	anterior thalamic nuclei	7.54333	0.697424		anterior thalamic nuclei	7.5	0.899222		anterior thalamic nuclei	7.41167	0.681188
	habenula nucleus	2.83889	0.214502		habenula nucleus	2.87333	0.344529		habenula nucleus	2.95667	0.376333
	central medial thalamic nucleus	2.04444	0.157171		central medial thalamic nucleus	1.97889	0.108102		central medial thalamic nucleus	1.98667	0.127698
Basal Ganglia	ventral pallidum	6.99778	0.62769		ventral pallidum	6.71667	0.825757		ventral pallidum	7.065	0.774358
	ventral lateral striatum	25.39	1.70816		ventral lateral striatum	25.0344	1.42051		ventral lateral striatum	26.0817	1.2305
	globus pallidus	7.97667	1.00603		globus pallidus	7.88556	0.85304		globus pallidus	7.785	0.682957
	accumbens core	10.3756	1.07846		accumbens core	9.92222	0.756749		accumbens core	9.645	0.903122
	lateral septal nucleus	15.96	1.767		lateral septal nucleus	15.4544	1.87699		lateral septal nucleus	15.895	2.24475
	accumbens shell	11.8011	0.777953		accumbens shell	10.8933	0.475684		accumbens shell	11.3367	0.452091
	medial septum	1.27889	0.130618		medial septum	1.24333	0.131909		medial septum	1.215	0.202756
	ventral medial striatum	8.30778	0.759569		ventral medial striatum	8.2	0.485438		ventral medial striatum	8.27333	0.740828
	dorsal medial striatum	18.7789	2.75383		dorsal medial striatum	17.2178	2.7345		dorsal medial striatum	17.3367	2.29925
	dorsal lateral striatum	29.8267	2.61444		dorsal lateral striatum	28.69	1.87002		dorsal lateral striatum	28.7483	2.66924
MidBrain/Pons	periaqueductal gray thalamus	16.0878	1.03111		periaqueductal gray thalamus	15.34	0.552653		periaqueductal gray thalamus	15.6467	0.648927
	reticular nucleus midbrain	20.9178	1.75558		reticular nucleus midbrain	19.1889	1.56045		reticular nucleus midbrain	19.1083	1.53488
	pontine reticular nucleus caudal	13.4622	2.8289		pontine reticular nucleus caudal	12.13	2.33705		pontine reticular nucleus caudal	11.16	1.59872
	pedunculopontine tegmental area	1.92222	0.712334		pedunculopontine tegmental area	2.39	0.528441		pedunculopontine tegmental area	2.51667	0.21144
	pontine reticular nucleus oral	7.69	1.83762		pontine reticular nucleus oral	7.79222	1.45916		pontine reticular nucleus oral	8.00833	1.79425
	inferior colliculus	21.6911	3.11996		inferior colliculus	20.5244	2.26476		inferior colliculus	20.5833	1.15438
	superior colliculus	18.0267	2.60412		superior colliculus	17.6922	2.68221		superior colliculus	18.8517	2.12133
	substantia nigra reticularis	5.12667	0.89		substantia nigra reticularis	5.22222	0.674236		substantia nigra reticularis	5.02833	0.837554
	substantia nigra compacta	1.75333	0.307287		substantia nigra compacta	1.79556	0.127682		substantia nigra compacta	1.77333	0.278041
	ventral tegmental area	1.60333	0.384578		ventral tegmental area	1.77778	0.373222		ventral tegmental area	1.60667	0.397626
	lemniscal nucleus	5.54444	1.17423		lemniscal nucleus	5.43222	0.718188		lemniscal nucleus	5.62833	0.842269
	interpeduncular nucleus	1.62444	0.539817		interpeduncular nucleus	1.55	0.761971		interpeduncular nucleus	1.69667	0.778503
Hypothalamus	diagonal band of Broca	3.88111	0.492708		diagonal band of Broca	3.39222	0.27344		diagonal band of Broca	3.295	0.327948
	ventral medial nucleus	1.36667	0.186748		ventral medial nucleus	1.43889	0.141637		ventral medial nucleus	1.46667	0.158325
	bed nucleus stria terminalis	4.46889	0.52883		bed nucleus stria terminalis	4.43333	0.36476		bed nucleus stria terminalis	4.25	0.1498
	posterior hypothalamic area	2.94	0.169115		posterior hypothalamic area	2.96	0.475946		posterior hypothalamic area	3.10667	0.46483
	medial preoptic area	3.16778	0.338739		medial preoptic area	3.04889	0.421024		medial preoptic area	2.87333	0.437798
	magnocellular preoptic nucleus	1.52444	0.192556		magnocellular preoptic nucleus	1.63556	0.349718		magnocellular preoptic nucleus	1.65833	0.419877
	lateral preoptic area	3.16444	0.645293		lateral preoptic area	2.87778	0.379828		lateral preoptic area	2.73333	0.266283
	lateral hypothalamus	19.1133	1.1754		lateral hypothalamus	18.5011	0.900562		lateral hypothalamus	18.7733	0.953114
	anterior hypothalamic area	5.70667	0.742428		anterior hypothalamic area	5.42333	0.4005		anterior hypothalamic area	5.325	0.3145
	supraoptic nucleus	0.445556	0.140099		supraoptic nucleus	0.374444	0.144058		supraoptic nucleus	0.426667	0.197045
	suprachiasmatic nucleus	0.148889	0.177514		suprachiasmatic nucleus	0.151111	0.150287		suprachiasmatic nucleus	0.225	0.186735
	substantia innominata	0.56	0.251595		substantia innominata	0.535556	0.182285		substantia innominata	0.408333	0.124807
	paraventricular nuclus	0.627778	0.111106		paraventricular nuclus	0.595556	0.16195		paraventricular nuclus	0.595	0.218151
	dorsal medial nucleus	1.15444	0.228425		dorsal medial nucleus	1.11889	0.079285		dorsal medial nucleus	1.26667	0.189385
Hippocampus	ventral subiculum	9.84222	1.92029		ventral subiculum	9.24111	1.27574		ventral subiculum	10.6167	1.60926
	subiculum dorsal	9.06889	1.97059		subiculum dorsal	10.1067	1.10607		subiculum dorsal	10.1983	1.35865
	dentate gyrus dorsal	13.8922	0.901274		dentate gyrus dorsal	13.3233	1.43497		dentate gyrus dorsal	12.9233	1.09198
	dentate gyrus ventral	8.69111	1.5561		dentate gyrus ventral	8.15111	1.40992		dentate gyrus ventral	8.40667	1.45967
	CA1 hippocampus ventral	10.3489	1.03382		CA1 hippocampus ventral	10.5667	0.704876		CA1 hippocampus ventral	10.8967	0.332606
	CA3 dorsal	14.5544	1.07984		CA3 dorsal	13.14	1.53318		CA3 dorsal	13.6717	1.44239
	CA3 hippocampus ventral	6.78111	1.28136		CA3 hippocampus ventral	6.38222	1.08809		CA3 hippocampus ventral	6.31333	0.580161
	CA1 dorsal	22.1544	1.41589		CA1 dorsal	20.8411	1.50644		CA1 dorsal	21.3533	1.59452
	CA2	2.14667	0.29266		CA2	2.12667	0.209583		CA2	2.08833	0.42021
Prefrontal Ctx	ventral orbital ctx	5.33	0.616279		ventral orbital ctx	4.89556	0.63575		ventral orbital ctx	4.57667	0.473526
	prelimbic ctx	11.1322	0.502513		prelimbic ctx	10.4778	0.548265		prelimbic ctx	10.1867	1.36822
	medial orbital ctx	2.98	0.447046		medial orbital ctx	2.52	0.595378		medial orbital ctx	2.34167	0.749464
	lateral orbital ctx	12.9422	0.71784		lateral orbital ctx	12.0967	0.768879		lateral orbital ctx	11.6333	0.919688
	infralimbic ctx	7.14667	0.905718		infralimbic ctx	6.51556	1.25137		infralimbic ctx	6.20667	1.25658
	frontal association ctx	10.1689	1.58284		frontal association ctx	11.3911	1.84058		frontal association ctx	11.3817	1.13191
	primary motor ctx	44.9911	3.37702		primary motor ctx	43.8556	1.82668		primary motor ctx	43.9783	3.81241
	secondary motor ctx	21.1856	1.97387		secondary motor ctx	20.1467	1.21737		secondary motor ctx	19.4417	2.03713
	anterior cingulate area	29.4811	2.55269		anterior cingulate area	26.78	1.53585		anterior cingulate area	26.1533	2.53979
Olfactory	endopiriform nucleus	11.5056	0.704842		endopiriform nucleus	11.2511	0.877645		endopiriform nucleus	11.3733	0.926254
	olfactory tubercles	14.23	1.33078		olfactory tubercles	14.2933	0.979796		olfactory tubercles	14.0667	0.687973
	caudal piriform ctx	25.7078	2.25939		caudal piriform ctx	24.72	2.72171		caudal piriform ctx	24.7033	3.92821
	anterior olfactory nucleus	14.71	1.01972		anterior olfactory nucleus	13.8767	0.678196		anterior olfactory nucleus	13.3783	1.033
	rostral piriform ctx	26.1578	3.33944		rostral piriform ctx	25.2822	3.13442		rostral piriform ctx	26.0383	2.8413
	granular cell layer	26.8489	2.40327		granular cell layer	27.4544	2.09471		granular cell layer	27.3783	1.28016
	glomerular layer	22.8256	1.36936		glomerular layer	22.4433	2.2804		glomerular layer	22.715	2.15482
	external plexiform layer	22.7811	1.91147		external plexiform layer	22.9933	0.933059		external plexiform layer	22.41	2.68118
Amygdala	central amygdaloid nucleus	5.90556	0.707321		central amygdaloid nucleus	5.47222	0.468449		central amygdaloid nucleus	5.61	0.385019
	anterior amygdaloid nucleus	2.27111	1.048		anterior amygdaloid nucleus	2.28	1.07791		anterior amygdaloid nucleus	2.32	1.29297
	extended amydala	3.06333	0.460977		extended amydala	3.06556	0.49427		extended amydala	3.13333	0.529402
	basal amygdaloid nucleus	12.6322	0.91628		basal amygdaloid nucleus	12.0189	1.05076		basal amygdaloid nucleus	12.1667	0.65999
	medial amygdaloid nucleus	3.68444	0.563673		medial amygdaloid nucleus	3.82222	0.548037		medial amygdaloid nucleus	3.89167	0.518321
	cortical amygdaloid nucleus	6.87222	0.833453		cortical amygdaloid nucleus	6.52444	0.783344		cortical amygdaloid nucleus	6.30167	0.949703
	intercalated amygdaloid nucleus	0.461111	0.17702		intercalated amygdaloid nucleus	0.594444	0.208932		intercalated amygdaloid nucleus	0.548333	0.183675
	lateral amygdaloid nucleus	2.54333	0.29129		lateral amygdaloid nucleus	2.55333	0.162404		lateral amygdaloid nucleus	2.62833	0.180601
Brainstem	dorsomedial tegmental area	2.48222	0.485432		dorsomedial tegmental area	2.19333	0.599896		dorsomedial tegmental area	2.26667	0.766672
	DPGi	2.45333	0.653682		DPGi	2.48	0.391504		DPGi	2.235	0.540879
	motor trigeminal nucleus	3.17444	0.65399		motor trigeminal nucleus	2.93667	0.760477		motor trigeminal nucleus	2.615	0.533582
	root of trigeminal nerve	15.16	1.08131		root of trigeminal nerve	14.1067	0.974076		root of trigeminal nerve	13.5183	1.00386
	locus ceruleus	0.554444	0.123401		locus ceruleus	0.64	0.10583		locus ceruleus	0.701667	0.172327
	median raphe nucleus	2.25333	0.687823		median raphe nucleus	2.48444	0.776323		median raphe nucleus	2.40167	0.560693
	parabrachial nucleus	4.05889	0.723143		parabrachial nucleus	3.92222	0.562445		parabrachial nucleus	4.00333	0.569339
	PCRt	16.1422	1.78513		PCRt	14.7256	1.28545		PCRt	14.765	1.55323
	raphe linear	1.91	0.445		raphe linear	1.77556	0.274459		raphe linear	1.73	0.205718
	raphe magnus	1.95444	0.24577		raphe magnus	1.84111	0.164427		raphe magnus	1.81	0.226009
	raphe obscurus nucleus	0.553333	0.184187		raphe obscurus nucleus	0.487778	0.174412		raphe obscurus nucleus	0.615	0.348698
	solitary tract nucleus	3.72333	0.571249		solitary tract nucleus	3.20889	0.458515		solitary tract nucleus	3.03833	0.617233
	sub coeruleus nucleus	3.42333	1.04069		sub coeruleus nucleus	3.24778	1.16579		sub coeruleus nucleus	3.33	1.09127
	cochlear nucleus	3.87	0.559352		cochlear nucleus	3.71444	0.309116		cochlear nucleus	3.62	0.271514
	vestibular nucleus	8.86222	1.02927		vestibular nucleus	8.16111	1.24445		vestibular nucleus	7.995	0.652066
	inferior olivary complex	2.09111	0.668477		inferior olivary complex	2.10556	0.615104		inferior olivary complex	2.22167	0.873623
	olivary nucleus	0.685556	0.341398		olivary nucleus	0.595556	0.164629		olivary nucleus	0.76	0.284956
	dorsal raphe	1.30889	0.406953		dorsal raphe	1.36889	0.232134		dorsal raphe	1.405	0.116404
	gigantocellular reticular nucleus pons	18.3956	1.43412		gigantocellular reticular nucleus pons	18.0056	1.73473		gigantocellular reticular nucleus pons	19.4433	4.28326
	principal sensory nucleus trigeminal	9.16222	1.54639		principal sensory nucleus trigeminal	8.80333	1.31619		principal sensory nucleus trigeminal	8.845	1.20442
	reticulotegmental nucleus	0.986667	0.345868		reticulotegmental nucleus	0.91	0.252982		reticulotegmental nucleus	0.741667	0.478891
Cortex	primary somatosensory ctx barrel field	33.14	4.26232		primary somatosensory ctx barrel field	31.3722	3.85617		primary somatosensory ctx barrel field	Brain	4.74125
	primary somatosensory ctx forelimb	21.0344	1.93687		primary somatosensory ctx forelimb	19.6489	2.65017		primary somatosensory ctx forelimb	18.4667	2.61878
	primary somatosensory ctx hindlimb	11.4489	1.40104		primary somatosensory ctx hindlimb	10.6878	1.37584		primary somatosensory ctx hindlimb	11.025	1.05858
	primary somatosensory ctx shoulder	2.83778	0.656235		primary somatosensory ctx shoulder	2.42889	0.306286		primary somatosensory ctx shoulder	2.40333	0.324448
	primary somatosensory ctx trunk	3.55667	1.42978		primary somatosensory ctx trunk	2.73	1.377		primary somatosensory ctx trunk	2.795	1.36878
	primary somatosensory ctx upper lip	22.5567	3.03967		primary somatosensory ctx upper lip	21.2333	2.02158		primary somatosensory ctx upper lip	21.5717	1.14477
	retrosplenial caudal ctx	28.2567	2.42248		retrosplenial caudal ctx	26.6178	1.46586		retrosplenial caudal ctx	26.81	2.36605
	retrosplenial rostral ctx	8.50778	1.07614		retrosplenial rostral ctx	8.33333	0.835		retrosplenial rostral ctx	9.185	1.93015
	entorhinal ctx	39.7622	3.87149		entorhinal ctx	36.9633	2.72448		entorhinal ctx	37.6733	1.26644
	insular ctx	52.49	3.42976		insular ctx	50.13	2.85878		insular ctx	50.57	3.00655
	perirhinal ctx	12.9056	1.13043		perirhinal ctx	12.2367	0.643623		perirhinal ctx	12.52	1.00274
	ectorhinal ctx	4.86889	1.19563		ectorhinal ctx	4.62444	0.911278		ectorhinal ctx	4.64667	1.05305
	parietal ctx	12.1844	2.16606		parietal ctx	12.5944	1.40923		parietal ctx	12.8833	1.34219
	temporal ctx	6.13222	1.27344		temporal ctx	6.39333	1.14334		temporal ctx	6.25667	1.00432
	auditory ctx	30.2511	1.34516		auditory ctx	29.9944	2.07726		auditory ctx	31.0883	1.82875
	visual 1 ctx	24.9156	1.87064		visual 1 ctx	23.0778	1.51377		visual 1 ctx	23.06	2.78682
	visual 2 ctx	21.9333	1.64727		visual 2 ctx	20.4811	2.16647		visual 2 ctx	21.2583	2.12182
	primary somatosensory ctx jaw	22.9711	1.97511		primary somatosensory ctx jaw	21.7489	2.27695		primary somatosensory ctx jaw	22.76	3.25198
	secondary somaotsensory ctx	15.4811	1.98069		secondary somaotsensory ctx	13.9256	2.22933		secondary somaotsensory ctx	14.3717	1.53581
