# Supplementary material for: Following changes in brain structure and function with multimodal MRI in a year-long prospective study on the development of Type 2 diabetes
Source: Front Radiol. 2025 Feb 13;5:1510850. doi: 10.3389/fradi.2025.1510850 (PMC11865244; doi:10.3389/fradi.2025.1510850)
Supplement: Supplementary file 2 [file Table2.xlsx]

## Sheet: Dbt_M12_ADC_Ctrl_Vs_HFD
Non-parametric Kruskal-Wallis Test: Lower P value(0.05)indicates higher significance
Dbt_M12_ADC_Ctrl	DWI Parameter Mean Value
Region of Interest(ROI)	10th cerebellar lobule	1st cerebellar lobule	2nd cerebellar lobule	3rd cerebellar lobule	4th cerebellar lobule	5th cerebellar lobule	motor trigeminal nucleus	root of trigeminal nerve	6th cerebellar lobule	7th cerebellar lobule	facial nucleus	8th cerebellar lobule	9th cerebellar lobule	anterior thalamic nuclei	anterior amygdaloid nucleus	accumbens core	accumbens shell	anterior hypothalamic area	anterior lobe pituitary	anterior olfactory nucleus	anterior pretectal nucleus	arcuate nucleus	auditory ctx	basal amygdaloid nucleus	CA1 dorsal	CA1 hippocampus ventral	CA2	CA3 dorsal	CA3 hippocampus ventral	central amygdaloid nucleus	anterior cingulate area	central gray	claustrum	central medial thalamic nucleus	cortical amygdaloid nucleus	copula of the pyramis	crus 1 of ansiform lobule	crus 2 of ansiform lobule	diagonal band of Broca	dentate gyrus dorsal	dentate gyrus ventral	dorsal lateral striatum	dorsal medial nucleus	dorsal medial striatum	dorsomedial tegmental area	DPGi	dorsal raphe	subiculum dorsal	extended amydala
ROI-ID	1	2	3	4	5	6	7	8	9	10	11	12	13	14	15	16	17	18	19	20	21	22	23	24	25	26	27	28	29	30	31	32	33	34	35	36	37	38	39	40	41	42	43	44	45	46	47	48	49
20220526_100226_Dbt_M12_DTI_Ctrl_R1_1_1_ADC	2.35	2.4	2.2	2.12	2.15	2.3	2.2	2.79	2.28	2.03	3.09	2.12	2.06	1.8	2.07	1.69	1.75	2.06	2.13	1.71	1.85	2.38	1.9	2.1	1.91	2.07	2.06	1.89	2.27	2.22	1.89	2.36	1.67	1.78	2.16	2.85	2.06	2.21	2.13	1.93	2.31	1.75	2.26	1.86	2.2	2.74	2.42	1.95	1.8
20220526_113328_Dbt_M12_DTI_Ctrl_R2_1_1_ADC	2.62	2.64	2.88	2.85	2.84	2.84	2.31	2.77	2.72	2.52	2.83	2.53	2.55	2.44	2.6	2.04	2.06	2.54	1.81	1.87	2.77	3.41	2.43	2.54	2.78	2.57	2.65	2.73	2.52	2.47	2.41	2.68	2.08	2.44	2.66	2.78	2.41	2.26	2.61	2.76	2.79	2.24	3.21	2.36	2.38	2.85	2.98	2.83	2.31
20220527_073911_Dbt_M12_DTI_Ctrl_R3_1_1_ADC	2.44	2.17	2.3	2.22	2.16	2.22	2.55	2.7	2.09	1.95	2.68	2.07	1.86	2.02	2.34	2.12	2.22	2.62	2.34	2.02	2.15	3.36	2.14	2.27	2.31	2.31	2.45	2.19	2.66	2.74	2.28	2.46	1.96	2.07	2.3	2.22	1.79	1.6	2.48	2.35	2.7	2.04	2.87	2.09	2.93	3.11	3.15	2.38	2.29
20220527_090316_Dbt_M12_DTI_Ctrl_R4_1_1_ADC	1.9	2.76	1.92	1.89	1.85	1.98	1.96	2.19	1.42	1.44	2.25	1.59	1.71	2.07	2.17	1.99	2.04	2.09	1.77	2.29	1.79	2.45	1.94	2.03	1.98	1.89	2	2.05	2	2.11	2.17	2.79	2.03	2.01	2.14	1.96	1.54	1.49	2.28	2.12	2.23	2	2.6	2.45	1.93	2.48	2.21	2.02	1.93
20220528_123814_Dbt_M12_DTI_Ctrl_R5__1_1_ADC	2.52	2.24	2.25	2.43	2.47	2.74	2.3	2.68	2.89	2.67	2.93	2.44	2.24	2.08	2.5	1.92	1.98	2.36	2.58	2.1	2.09	3.95	2.03	2.2	2.42	2.03	2.21	2.29	2.26	2.46	2.67	2.49	1.97	2.12	2.33	2.54	2.38	2.31	2.32	2.45	2.74	2.05	2.92	2.24	2.42	3.42	2.68	2.37	2.03
20220529_121644_Dbt_M12_DTI_Ctrl_R8__1_1_ADC	2.93	3.71	2.37	2.36	2.29	2.35	2.15	2.57	2.32	2.34	2.89	2.27	2.29	2.11	2.22	2.02	2.04	2.38	1.74	2.15	2.07	3.05	2.13	2.12	2.31	1.94	2.18	2.17	2.22	2.35	2.21	3.08	2.02	2.06	2.26	3.19	2.11	2.12	2.45	2.3	2.45	2.07	2.89	2.12	2.1	2.94	2.44	2.47	2.02
20220529_191928_Dbt_M12_DTI_Ctrl_R9_1_1_ADC	2.33	2.37	2.27	2.39	2.29	2.7	2.29	2.56	2.41	2.23	2.5	2.14	2.16	1.95	1.86	1.76	1.78	2.09	2.04	1.91	2.05	2.52	2.16	2	2.19	1.96	2.18	2.12	2.02	2.27	1.96	2.47	1.81	1.9	1.99	2.27	2.21	2.06	1.99	2.17	2.33	1.86	2.46	1.92	2.35	3.03	3.82	2.39	1.85
20220529_203723_Dbt_M12_DTI_Ctrl_R10_1_1_ADC	2.22	2.28	2.14	2.17	1.93	2.31	1.98	2.66	2.47	2.07	2.9	1.92	1.86	1.89	2.38	1.82	1.86	2.2	1.65	1.93	1.84	2.32	1.91	1.96	2.06	1.94	2.03	2.03	2.01	2.38	2.06	2.6	1.82	1.9	2.28	2.62	2.06	1.99	2.55	2.01	2.47	1.8	2.61	1.9	2.02	2.74	2.4	2.25	1.95
Average	2.41375	2.57125	2.29125	2.30375	2.2475	2.43	2.2175	2.615	2.325	2.15625	2.75875	2.135	2.09125	2.045	2.2675	1.92	1.96625	2.2925	2.0075	1.9975	2.07625	2.93	2.08	2.1525	2.245	2.08875	2.22	2.18375	2.245	2.375	2.20625	2.61625	1.92	2.035	2.265	2.55375	2.07	2.005	2.35125	2.26125	2.5025	1.97625	2.7275	2.1175	2.29125	2.91375	2.7625	2.3325	2.0225
StdDev	0.300853	0.501781	0.273623	0.281523	0.311712	0.297945	0.192261	0.190413	0.443976	0.380674	0.270789	0.296407	0.275185	0.191162	0.238851	0.150143	0.159009	0.215589	0.327141	0.181639	0.310894	0.602756	0.176635	0.187217	0.279029	0.234426	0.22399	0.251222	0.243545	0.191012	0.252244	0.232068	0.139591	0.198278	0.194202	0.395111	0.29091	0.303739	0.213236	0.265891	0.214792	0.162211	0.301603	0.219659	0.312796	0.283243	0.531917	0.273639	0.187978
Median	2.395	2.385	2.26	2.29	2.225	2.33	2.245	2.67	2.365	2.15	2.86	2.13	2.11	2.045	2.28	1.955	2.01	2.28	1.925	1.975	2.06	2.785	2.08	2.11	2.25	1.995	2.18	2.145	2.24	2.365	2.19	2.545	1.965	2.035	2.27	2.58	2.085	2.09	2.385	2.235	2.46	2.02	2.74	2.105	2.275	2.895	2.56	2.375	1.985
Min	1.9	2.17	1.92	1.89	1.85	1.98	1.96	2.19	1.42	1.44	2.25	1.59	1.71	1.8	1.86	1.69	1.75	2.06	1.65	1.71	1.79	2.32	1.9	1.96	1.91	1.89	2	1.89	2	2.11	1.89	2.36	1.67	1.78	1.99	1.96	1.54	1.49	1.99	1.93	2.23	1.75	2.26	1.86	1.93	2.48	2.21	1.95	1.8
Max	2.93	3.71	2.88	2.85	2.84	2.84	2.55	2.79	2.89	2.67	3.09	2.53	2.55	2.44	2.6	2.12	2.22	2.62	2.58	2.29	2.77	3.95	2.43	2.54	2.78	2.57	2.65	2.73	2.66	2.74	2.67	3.08	2.08	2.44	2.66	3.19	2.41	2.31	2.61	2.76	2.79	2.24	3.21	2.45	2.93	3.42	3.82	2.83	2.31
Dbt_M12_ADC_HFD	DWI Parameter Mean Value
Region of Interest(ROI)	10th cerebellar lobule	1st cerebellar lobule	2nd cerebellar lobule	3rd cerebellar lobule	4th cerebellar lobule	5th cerebellar lobule	motor trigeminal nucleus	root of trigeminal nerve	6th cerebellar lobule	7th cerebellar lobule	facial nucleus	8th cerebellar lobule	9th cerebellar lobule	anterior thalamic nuclei	anterior amygdaloid nucleus	accumbens core	accumbens shell	anterior hypothalamic area	anterior lobe pituitary	anterior olfactory nucleus	anterior pretectal nucleus	arcuate nucleus	auditory ctx	basal amygdaloid nucleus	CA1 dorsal	CA1 hippocampus ventral	CA2	CA3 dorsal	CA3 hippocampus ventral	central amygdaloid nucleus	anterior cingulate area	central gray	claustrum	central medial thalamic nucleus	cortical amygdaloid nucleus	copula of the pyramis	crus 1 of ansiform lobule	crus 2 of ansiform lobule	diagonal band of Broca	dentate gyrus dorsal	dentate gyrus ventral	dorsal lateral striatum	dorsal medial nucleus	dorsal medial striatum	dorsomedial tegmental area	DPGi	dorsal raphe	subiculum dorsal	extended amydala
ROI-ID	1	2	3	4	5	6	7	8	9	10	11	12	13	14	15	16	17	18	19	20	21	22	23	24	25	26	27	28	29	30	31	32	33	34	35	36	37	38	39	40	41	42	43	44	45	46	47	48	49
20220526_131715_Dbt_M12_DTI_HFD_R11_1_1_ADC	3.28	3.49	3.15	3.18	3.05	2.99	3.17	3.08	2.58	2.81	3.19	3	3.07	2.84	2.51	2.29	2.24	2.65	1.91	2.21	2.95	2.39	2.6	2.43	3.09	2.62	2.86	2.88	2.7	2.55	2.65	3.61	2.28	2.87	2.73	3.15	2.73	2.55	2.6	3.13	3.06	2.55	3.52	2.67	2.97	3.61	3.13	3.05	2.48
20220526_145002_Dbt_M12_DTI_HFD_R12_1_1_ADC	2.32	2.64	2.4	2.29	2.29	2.49	2.39	2.84	2.57	2.45	2.71	2.46	2.56	2.18	2.17	2.05	2.1	2.41	2.33	2.2	2.14	3.01	2.11	2.25	2.16	2.18	2.2	2.24	2.33	2.48	2.06	2.74	2.05	2.2	2.29	2.68	2.21	2.15	2.34	2.16	2.52	1.98	2.74	2.09	2.43	2.81	3.07	2.25	2.14
20220526_191855_Dbt_M12_DTI_HFD_R13__1_1_ADC	2.65	2.72	2.81	2.69	2.55	2.65	2.78	2.85	1.98	2.29	2.91	2.53	2.59	2.14	2.38	2	2.04	2.41	1.97	1.88	2.27	2.04	2.21	2.18	2.36	2.25	2.26	2.21	2.31	2.44	2.11	3.19	1.93	2.21	2.28	3.17	2.26	2.17	2.35	2.35	2.76	2	2.85	2.26	2.85	3.64	3.19	2.49	2.04
20220527_060618_Dbt_M12_DTI_HFD_R14_1_1_ADC	2.27	2.52	2.55	2.46	2.31	2.41	2.65	2.94	2.2	1.81	2.86	2.12	2.24	2.17	2.29	1.93	1.99	2.4	2.42	1.86	2.26	2.84	2.03	2.37	2.14	2.11	2.15	2.19	2.42	2.49	2.16	2.9	1.89	2.13	2.2	2.56	2.04	1.81	2.28	2.09	2.29	1.93	2.56	1.94	2.62	3.31	3.64	2.21	2.16
20220527_103131_Dbt_M12_DTI_HFD_R15_1_1_ADC	3.03	3.09	2.95	2.88	2.73	2.82	2.8	3.1	2.8	2.61	3.1	2.48	2.76	2.43	2.5	2.42	2.62	2.86	2.14	2.42	2.61	1.89	2.31	2.65	2.77	2.52	2.61	2.5	2.95	2.73	2.59	3.12	2.32	2.55	2.48	3.22	2.65	2.7	3.23	2.73	2.85	2.26	3.41	2.39	2.84	3.14	3.26	2.94	2.5
20220527_120551_Dbt_M12_DTI_HFD_R16_1_1_ADC	2.97	2.71	2.75	2.95	2.96	3.08	2.76	2.93	2.65	2.72	3.04	2.71	2.72	2.52	2.43	2.32	2.37	2.59	2.05	2.39	2.6	2.93	2.49	2.75	2.82	2.46	2.63	2.66	2.51	2.72	2.69	2.96	2.36	2.55	2.45	2.82	2.51	2.29	2.49	2.77	2.83	2.45	2.67	2.57	2.78	3.36	3.91	2.91	2.42
20220529_151533_Dbt_M12_DTI_HFD_R18_1_1_ADC	2.19	2.81	2.68	2.68	2.64	2.61	2.71	2.88	2.34	2.32	3.43	2.42	2.44	2.33	2.71	2.29	2.35	2.76	2.55	2.33	2.47	3.55	2.4	2.66	2.55	2.56	2.92	2.5	2.77	2.67	2.32	2.91	2.18	2.37	2.75	2.61	2.31	1.91	2.51	2.53	2.73	2.13	3.11	2.25	2.5	2.74	3.06	2.53	2.36
20220529_180100_Dbt_M12_DTI_HFD_R19_1_1_ADC	2.59	2.61	2.4	2.32	2.32	2.51	2.26	2.79	2.42	2.19	2.81	2.2	2.26	2.2	2.35	2.04	2.13	2.51	2.03	2.13	2.31	3.3	2.17	2.54	2.33	2.23	2.33	2.31	2.64	2.5	2.26	2.76	1.99	2.14	2.59	3.05	2.11	2.22	2.39	2.32	2.67	1.97	3	2.08	2.18	2.74	2.55	2.34	2.2
Average	2.6625	2.82375	2.71125	2.68125	2.60625	2.695	2.69	2.92625	2.4425	2.4	3.00625	2.49	2.58	2.35125	2.4175	2.1675	2.23	2.57375	2.175	2.1775	2.45125	2.74375	2.29	2.47875	2.5275	2.36625	2.495	2.43625	2.57875	2.5725	2.355	3.02375	2.125	2.3775	2.47125	2.9075	2.3525	2.225	2.52375	2.51	2.71375	2.15875	2.9825	2.28125	2.64625	3.16875	3.22625	2.59	2.2875
StdDev	0.398381	0.318565	0.262267	0.314663	0.295535	0.244248	0.275785	0.112114	0.264508	0.322446	0.23305	0.276973	0.275214	0.240145	0.162371	0.181875	0.209353	0.173447	0.231393	0.213926	0.262593	0.58841	0.196178	0.205387	0.340913	0.195224	0.300903	0.245353	0.225796	0.116343	0.25349	0.283596	0.184158	0.261684	0.207807	0.271069	0.251552	0.296552	0.304065	0.350795	0.230957	0.237272	0.346565	0.25108	0.264031	0.372345	0.407043	0.332222	0.174007
Median	2.62	2.715	2.715	2.685	2.595	2.63	2.735	2.905	2.495	2.385	2.975	2.47	2.575	2.265	2.405	2.17	2.185	2.55	2.095	2.205	2.39	2.885	2.26	2.485	2.455	2.355	2.47	2.405	2.575	2.525	2.29	2.935	2.115	2.29	2.465	2.935	2.285	2.195	2.44	2.44	2.745	2.065	2.925	2.255	2.7	3.225	3.16	2.51	2.28
Min	2.19	2.52	2.4	2.29	2.29	2.41	2.26	2.79	1.98	1.81	2.71	2.12	2.24	2.14	2.17	1.93	1.99	2.4	1.91	1.86	2.14	1.89	2.03	2.18	2.14	2.11	2.15	2.19	2.31	2.44	2.06	2.74	1.89	2.13	2.2	2.56	2.04	1.81	2.28	2.09	2.29	1.93	2.56	1.94	2.18	2.74	2.55	2.21	2.04
Max	3.28	3.49	3.15	3.18	3.05	3.08	3.17	3.1	2.8	2.81	3.43	3	3.07	2.84	2.71	2.42	2.62	2.86	2.55	2.42	2.95	3.55	2.6	2.75	3.09	2.62	2.92	2.88	2.95	2.73	2.69	3.61	2.36	2.87	2.75	3.22	2.73	2.7	3.23	3.13	3.06	2.55	3.52	2.67	2.97	3.64	3.91	3.05	2.5
KW p Value	0.293621	0.0828964	0.0062845	0.0274232	0.0204881	0.0928919	0.00457444	0.000930972	0.59951	0.207578	0.115184	0.0354207	0.00531725	0.00632295	0.188285	0.0179593	0.0154091	0.0155614	0.247996	0.115184	0.0117187	0.528612	0.0404214	0.0100267	0.0926517	0.0273095	0.0585217	0.023742	0.0157143	0.0208626	0.318069	0.00865154	0.0587074	0.00451494	0.0658828	0.0928919	0.092171	0.247996	0.318069	0.155949	0.0928919	0.226805	0.207578	0.188937	0.0274232	0.204219	0.0459994	0.155949	0.0117187
effect size: Omega sq	0.00689655	0.135625	0.445923	0.26329	0.298444	0.123114	0.486757	0.698004	0.0483436	0.0394945	0.0998761	0.232899	0.467352	0.445143	0.04911	0.314502	0.3333	0.332088	0.022437	0.0998761	0.367232	0.0402671	0.217399	0.38674	0.123397	0.263786	0.174698	0.280603	0.330884	0.296244	0.000209569	0.40531	0.174338	0.48845	0.161273	0.123114	0.123965	0.022437	0.000209569	0.0681478	0.123114	0.0309199	0.0394945	0.0487663	0.26329	0.0410904	0.202355	0.0681478	0.367232
[truncated: 125 more columns]

## Sheet: Dbt_M12_ADC_Ctrl_Vs_HFD_sort
Non-parametric Kruskal-Wallis Test: Lower P value(0.05)indicates higher significance
Dbt_M12_ADC_Ctrl	DWI Parameter Mean Value
Region of Interest(ROI)	root of trigeminal nerve	sub coeruleus nucleus	pontine reticular nucleus caudal	raphe magnus	pontine reticular nucleus oral	median raphe nucleus	prerubral field	parabrachial nucleus	pedunculopontine tegmental area	reticulotegmental nucleus	bed nucleus stria terminalis	trapezoid body	medial orbital ctx	central medial thalamic nucleus	ventromedial thalamic nucleus	motor trigeminal nucleus	intercalated amygdaloid nucleus	9th cerebellar lobule	PCRt	ventrolateral thalamic nucleus	2nd cerebellar lobule	precuniform nucleus	anterior thalamic nuclei	red nucleus	parafascicular thalamic nucleus	medial dorsal thalamic nucleus	substantia nigra compacta	reticular nucleus midbrain	ventral pallidum	periolivary nucleus	central gray	Lat	ventral anterior thalamic nucleus	pontine nuclei	posterior thalamic nucleus	basal amygdaloid nucleus	gigantocellular reticular nucleus pons	zona incerta	anterior pretectal nucleus	extended amydala	lateral preoptic area	endopiriform nucleus	principal sensory nucleus trigeminal	raphe obscurus nucleus	accumbens shell	anterior hypothalamic area	medial preoptic area	subthalamic nucleus	triangular septal nucleus
ROI-ID	8	148	107	122	108	87	111	96	117	129	145	154	88	34	163	7	61	13	97	161	3	113	14	124	98	82	141	128	167	110	32	69	158	106	109	24	56	174	21	49	77	51	112	123	17	18	89	146	151
20220526_100226_Dbt_M12_DTI_Ctrl_R1_1_1_ADC	2.79	2.25	2.22	2.32	2.13	2.15	1.8	2.24	2.11	2.29	1.76	2.26	1.84	1.78	1.86	2.2	2.26	2.06	2.54	1.8	2.2	2	1.8	1.98	1.82	1.8	1.99	2	1.87	2.56	2.36	2.61	1.78	2.48	1.76	2.1	2.47	1.9	1.85	1.8	1.89	1.92	2.38	2.42	1.75	2.06	2.05	1.89	2.39
20220526_113328_Dbt_M12_DTI_Ctrl_R2_1_1_ADC	2.77	2.28	2.25	2.39	2.37	2.58	2.38	2.49	2.49	2.32	2.27	2.49	2.06	2.44	2.38	2.31	2.32	2.55	2.47	2.45	2.88	2.54	2.44	2.57	2.54	2.58	2.48	2.56	2.16	2.73	2.68	2.86	2.44	2.47	2.52	2.54	2.45	2.41	2.77	2.31	2.33	2.11	2.41	2.54	2.06	2.54	2.46	2.45	2.6
20220527_073911_Dbt_M12_DTI_Ctrl_R3_1_1_ADC	2.7	2.63	2.67	2.64	2.43	2.56	2.35	2.57	2.37	2.7	2.1	2.65	2.08	2.07	2.2	2.55	2.4	1.86	2.53	2.08	2.3	2.32	2.02	2.46	2.11	2.06	2.57	2.38	2.25	2.61	2.46	2.29	2.1	2.63	2.12	2.27	2.53	2.37	2.15	2.29	2.4	2.14	2.51	2.56	2.22	2.62	2.51	2.55	1.97
20220527_090316_Dbt_M12_DTI_Ctrl_R4_1_1_ADC	2.19	1.88	1.92	2.06	1.85	2.05	1.91	1.95	1.86	1.95	1.99	2.09	2.06	2.01	1.92	1.96	2.09	1.71	2.13	1.95	1.92	1.87	2.07	1.97	1.88	1.94	1.9	1.89	2.06	2.23	2.79	2.24	1.94	1.81	1.87	2.03	2.06	1.96	1.79	1.93	2.1	2.08	1.94	1.91	2.04	2.09	2.14	1.9	2.94
20220528_123814_Dbt_M12_DTI_Ctrl_R5__1_1_ADC	2.68	2.31	2.42	2.58	2.18	2.27	2.07	2.33	2.12	2.31	1.96	2.59	2.22	2.12	2.03	2.3	2.36	2.24	2.63	2.04	2.25	2.08	2.08	2.21	2.02	2.19	2.29	2.13	2.11	2.81	2.49	2.56	1.99	2.69	2.03	2.2	2.79	2.09	2.09	2.03	2.12	2.11	2.42	2.72	1.98	2.36	2.32	2.22	2.23
20220529_121644_Dbt_M12_DTI_Ctrl_R8__1_1_ADC	2.57	2.16	2.18	2.36	2.03	2.14	2.07	2.22	2.05	2.25	2.11	2.35	2.22	2.06	1.99	2.15	2.04	2.29	2.44	2.04	2.37	2.08	2.11	2.16	2.02	2.12	2.06	2.04	2.11	2.87	3.08	2.73	2.01	2.43	1.97	2.12	2.55	2.03	2.07	2.02	2.18	2.14	2.24	2.66	2.04	2.38	2.49	2.17	2.94
20220529_191928_Dbt_M12_DTI_Ctrl_R9_1_1_ADC	2.56	2.28	2.32	2.43	2.21	2.32	2.01	2.48	2.16	2.33	1.88	2.36	2.06	1.9	1.9	2.29	2.5	2.16	2.28	1.9	2.27	2.14	1.95	2.3	1.98	2.01	1.98	2.13	1.86	2.45	2.47	2.52	1.86	2.32	1.94	2	2.41	1.96	2.05	1.85	2.06	1.88	2.36	2.56	1.78	2.09	2.17	1.94	2.42
20220529_203723_Dbt_M12_DTI_Ctrl_R10_1_1_ADC	2.66	2.04	2.1	2.08	2.02	2.17	2.05	2.15	2.01	2.12	1.94	2.3	2.44	1.9	1.95	1.98	1.97	1.86	2.29	1.88	2.14	1.97	1.89	2.08	1.85	1.87	2.16	1.98	1.97	3.03	2.6	2.26	1.88	2.42	1.84	1.96	2.29	1.98	1.84	1.95	1.98	1.94	2.08	2.38	1.86	2.2	2.17	2.11	2.38
Average	2.615	2.22875	2.26	2.3575	2.1525	2.28	2.08	2.30375	2.14625	2.28375	2.00125	2.38625	2.1225	2.035	2.02875	2.2175	2.2425	2.09125	2.41375	2.0175	2.29125	2.125	2.045	2.21625	2.0275	2.07125	2.17875	2.13875	2.04875	2.66125	2.61625	2.50875	2	2.40625	2.00625	2.1525	2.44375	2.0875	2.07625	2.0225	2.1325	2.04	2.2925	2.46875	1.96625	2.2925	2.28875	2.15375	2.48375
StdDev	0.190413	0.218857	0.222518	0.207898	0.190094	0.196977	0.198638	0.206047	0.200067	0.212733	0.156884	0.18322	0.174499	0.198278	0.176185	0.192261	0.188888	0.275185	0.166385	0.198764	0.273623	0.213542	0.191162	0.217054	0.229331	0.242159	0.245964	0.224209	0.138506	0.253515	0.232068	0.229063	0.20347	0.268272	0.236035	0.187217	0.210912	0.195064	0.310894	0.187978	0.1696	0.107836	0.193372	0.251818	0.159009	0.215589	0.180114	0.248132	0.334191
Median	2.67	2.265	2.235	2.375	2.155	2.22	2.06	2.285	2.115	2.3	1.975	2.355	2.07	2.035	1.97	2.245	2.29	2.11	2.455	1.995	2.26	2.08	2.045	2.185	2	2.035	2.11	2.085	2.085	2.67	2.545	2.54	1.965	2.45	1.955	2.11	2.46	2.005	2.06	1.985	2.11	2.095	2.37	2.55	2.01	2.28	2.245	2.14	2.405
Min	2.19	1.88	1.92	2.06	1.85	2.05	1.8	1.95	1.86	1.95	1.76	2.09	1.84	1.78	1.86	1.96	1.97	1.71	2.13	1.8	1.92	1.87	1.8	1.97	1.82	1.8	1.9	1.89	1.86	2.23	2.36	2.24	1.78	1.81	1.76	1.96	2.06	1.9	1.79	1.8	1.89	1.88	1.94	1.91	1.75	2.06	2.05	1.89	1.97
Max	2.79	2.63	2.67	2.64	2.43	2.58	2.38	2.57	2.49	2.7	2.27	2.65	2.44	2.44	2.38	2.55	2.5	2.55	2.63	2.45	2.88	2.54	2.44	2.57	2.54	2.58	2.57	2.56	2.25	3.03	3.08	2.86	2.44	2.69	2.52	2.54	2.79	2.41	2.77	2.31	2.4	2.14	2.51	2.72	2.22	2.62	2.51	2.55	2.94
Dbt_M12_ADC_HFD
Region of Interest(ROI)	root of trigeminal nerve	sub coeruleus nucleus	pontine reticular nucleus caudal	raphe magnus	pontine reticular nucleus oral	median raphe nucleus	prerubral field	parabrachial nucleus	pedunculopontine tegmental area	reticulotegmental nucleus	bed nucleus stria terminalis	trapezoid body	medial orbital ctx	central medial thalamic nucleus	ventromedial thalamic nucleus	motor trigeminal nucleus	intercalated amygdaloid nucleus	9th cerebellar lobule	PCRt	ventrolateral thalamic nucleus	2nd cerebellar lobule	precuniform nucleus	anterior thalamic nuclei	red nucleus	parafascicular thalamic nucleus	medial dorsal thalamic nucleus	substantia nigra compacta	reticular nucleus midbrain	ventral pallidum	periolivary nucleus	central gray	Lat	ventral anterior thalamic nucleus	pontine nuclei	posterior thalamic nucleus	basal amygdaloid nucleus	gigantocellular reticular nucleus pons	zona incerta	anterior pretectal nucleus	extended amydala	lateral preoptic area	endopiriform nucleus	principal sensory nucleus trigeminal	raphe obscurus nucleus	accumbens shell	anterior hypothalamic area	medial preoptic area	subthalamic nucleus	triangular septal nucleus
ROI-ID	8	148	107	122	108	87	111	96	117	129	145	154	88	34	163	7	61	13	97	161	3	113	14	124	98	82	141	128	167	110	32	69	158	106	109	24	56	174	21	49	77	51	112	123	17	18	89	146	151
20220526_131715_Dbt_M12_DTI_HFD_R11_1_1_ADC	3.08	2.94	2.8	2.78	2.81	2.85	2.85	3.29	2.84	2.61	2.58	2.5	2.5	2.87	2.74	3.17	2.44	3.07	3.02	2.83	3.15	2.9	2.84	2.93	2.97	2.99	2.86	2.88	2.33	2.95	3.61	3.67	2.83	2.47	2.77	2.43	2.91	2.68	2.95	2.48	2.48	2.23	3.12	2.91	2.24	2.65	2.57	2.69	3
20220526_145002_Dbt_M12_DTI_HFD_R12_1_1_ADC	2.84	2.51	2.57	2.61	2.43	2.52	2.22	2.51	2.4	2.59	2.24	2.74	2.37	2.2	2.23	2.39	2.55	2.56	2.56	2.2	2.4	2.22	2.18	2.36	2.16	2.19	2.42	2.34	2.12	2.95	2.74	2.55	2.23	2.81	2.18	2.25	2.61	2.32	2.14	2.14	2.25	2.11	2.38	2.66	2.1	2.41	2.44	2.38	2.52
20220526_191855_Dbt_M12_DTI_HFD_R13__1_1_ADC	2.85	2.77	2.81	2.96	2.63	2.78	2.43	2.83	2.64	2.68	2.12	2.79	2.09	2.21	2.23	2.78	2.27	2.59	2.91	2.12	2.81	2.56	2.14	2.67	2.3	2.2	2.57	2.5	2.13	2.85	3.19	3.03	2.07	2.61	2.17	2.18	3.1	2.27	2.27	2.04	2.3	2.08	2.7	3.23	2.04	2.41	2.42	2.29	2.64
20220527_060618_Dbt_M12_DTI_HFD_R14_1_1_ADC	2.94	2.76	2.8	3	2.54	2.68	2.42	2.66	2.45	2.74	2.19	2.86	2.49	2.13	2.24	2.65	3.43	2.24	2.62	2.12	2.55	2.45	2.17	2.56	2.25	2.42	2.59	2.42	2.13	3.23	2.9	2.75	2.13	3.07	2.1	2.37	2.76	2.31	2.26	2.16	2.22	2.14	2.69	2.68	1.99	2.4	2.45	2.46	2.98
20220527_103131_Dbt_M12_DTI_HFD_R15_1_1_ADC	3.1	2.85	2.97	3.42	2.77	2.91	2.74	2.76	2.73	2.93	2.47	3.02	2.65	2.55	2.54	2.8	2.82	2.76	2.89	2.4	2.95	2.61	2.43	2.81	2.54	2.44	3.01	2.65	2.7	3.24	3.12	3.47	2.37	2.85	2.44	2.65	3.21	2.58	2.61	2.5	2.73	2.57	3.02	3.2	2.62	2.86	2.93	2.92	2.64
20220527_120551_Dbt_M12_DTI_HFD_R16_1_1_ADC	2.93	2.85	2.93	3.26	2.71	2.8	2.51	2.9	2.75	2.94	2.42	3.13	2.64	2.55	2.41	2.76	3.03	2.72	2.91	2.48	2.75	2.73	2.52	2.66	2.53	2.59	2.7	2.65	2.48	3.14	2.96	2.87	2.46	2.81	2.52	2.75	3.13	2.44	2.6	2.42	2.5	2.42	2.84	3.18	2.37	2.59	2.55	2.46	2.96
20220529_151533_Dbt_M12_DTI_HFD_R18_1_1_ADC	2.88	2.7	2.86	3.2	2.59	2.68	2.39	2.65	2.55	2.89	2.41	3.26	2.44	2.37	2.37	2.71	2.92	2.44	2.72	2.32	2.68	2.52	2.33	2.5	2.35	2.47	2.53	2.45	2.42	3.29	2.91	3.07	2.32	2.98	2.25	2.66	2.82	2.42	2.47	2.36	2.47	2.28	2.67	2.66	2.35	2.76	2.69	2.51	2.86
20220529_180100_Dbt_M12_DTI_HFD_R19_1_1_ADC	2.79	2.29	2.37	2.5	2.2	2.39	2.21	2.34	2.22	2.39	2.23	2.51	2.84	2.14	2.22	2.26	2.84	2.26	2.47	2.17	2.4	2.18	2.2	2.32	2.19	2.26	2.22	2.22	2.23	2.79	2.76	2.65	2.18	2.49	2.17	2.54	2.41	2.26	2.31	2.2	2.24	2.24	2.35	2.52	2.13	2.51	2.55	2.29	2.95
Average	2.92625	2.70875	2.76375	2.96625	2.585	2.70125	2.47125	2.7425	2.5725	2.72125	2.3325	2.85125	2.5025	2.3775	2.3725	2.69	2.7875	2.58	2.7625	2.33	2.71125	2.52125	2.35125	2.60125	2.41125	2.445	2.6125	2.51375	2.3175	3.055	3.02375	3.0075	2.32375	2.76125	2.325	2.47875	2.86875	2.41	2.45125	2.2875	2.39875	2.25875	2.72125	2.88	2.23	2.57375	2.575	2.5	2.81875
StdDev	0.112114	0.212027	0.198849	0.322266	0.198854	0.174146	0.226617	0.283838	0.207691	0.193201	0.15962	0.274977	0.222438	0.261684	0.187445	0.275785	0.36605	0.275214	0.198116	0.241483	0.262267	0.241628	0.240145	0.210132	0.266482	0.261479	0.247025	0.207291	0.20714	0.193317	0.283596	0.39271	0.241539	0.219443	0.231331	0.205387	0.275548	0.152597	0.262593	0.174007	0.177558	0.165912	0.272734	0.288395	0.209353	0.173447	0.168353	0.213274	0.189317
Median	2.905	2.765	2.805	2.98	2.61	2.73	2.425	2.71	2.595	2.71	2.325	2.825	2.495	2.29	2.305	2.735	2.83	2.575	2.805	2.26	2.715	2.54	2.265	2.61	2.325	2.43	2.58	2.475	2.28	3.045	2.935	2.95	2.275	2.81	2.215	2.485	2.865	2.37	2.39	2.28	2.385	2.235	2.695	2.795	2.185	2.55	2.55	2.46	2.905
Min	2.79	2.29	2.37	2.5	2.2	2.39	2.21	2.34	2.22	2.39	2.12	2.5	2.09	2.13	2.22	2.26	2.27	2.24	2.47	2.12	2.4	2.18	2.14	2.32	2.16	2.19	2.22	2.22	2.12	2.79	2.74	2.55	2.07	2.47	2.1	2.18	2.41	2.26	2.14	2.04	2.22	2.08	2.35	2.52	1.99	2.4	2.42	2.29	2.52
Max	3.1	2.94	2.97	3.42	2.81	2.91	2.85	3.29	2.84	2.94	2.58	3.26	2.84	2.87	2.74	3.17	3.43	3.07	3.02	2.83	3.15	2.9	2.84	2.93	2.97	2.99	3.01	2.88	2.7	3.29	3.61	3.67	2.83	3.07	2.77	2.75	3.21	2.68	2.95	2.5	2.73	2.57	3.12	3.23	2.62	2.86	2.93	2.92	3
KW p Value	0.000930972	0.00228767	0.00230484	0.0023221	0.00274173	0.00325308	0.00325308	0.0032759	0.0032759	0.0032759	0.0032759	0.0032759	0.00372088	0.00451494	0.00454463	0.00457444	0.00457444	0.00531725	0.00531725	0.00624617	0.0062845	0.0062845	0.00632295	0.00632295	0.00731872	0.00736206	0.00736206	0.0085537	0.0085537	0.00860255	0.00865154	0.00865154	0.00865154	0.00997177	0.00997177	0.0100267	0.0100267	0.0116571	0.0117187	0.0117187	0.0117187	0.0129737	0.0135185	0.0153332	0.0154091	0.0155614	0.0155614	0.0155614	0.0155614
effect size: Omega sq	0.698004	0.577414	0.576425	0.575438	0.553527	0.531094	0.531094	0.530179	0.530179	0.530179	0.530179	0.530179	0.513557	0.48845	0.487602	0.486757	0.486757	0.467352	0.467352	0.446705	0.445923	0.445923	0.445143	0.445143	0.426504	0.425753	0.425753	0.406746	0.406746	0.406027	0.40531	0.40531	0.40531	0.387429	0.387429	0.38674	0.38674	0.367889	0.367232	0.367232	0.367232	0.354573	0.349472	0.333908	0.3333	0.332088	0.332088	0.332088	0.332088
[truncated: 125 more columns]

## Sheet: Sheet1
Region of Interest(ROI)	Average	StdDev	Average	StdDev	KW p Value	effect size: Omega sq				Sort table
10th cerebellar lobule	2.41375	0.300853	2.6625	0.398381	0.293621	0.00689655		2		Cerebellum	10th cerebellar lobule
1st cerebellar lobule	2.57125	0.501781	2.82375	0.318565	0.0828964	0.135625		3			1st cerebellar lobule
2nd cerebellar lobule	2.29125	0.273623	2.71125	0.262267	0.0062845	0.445923		4			2nd cerebellar lobule
3rd cerebellar lobule	2.30375	0.281523	2.68125	0.314663	0.0274232	0.26329		5			3rd cerebellar lobule
4th cerebellar lobule	2.2475	0.311712	2.60625	0.295535	0.0204881	0.298444		6			4th cerebellar lobule
5th cerebellar lobule	2.43	0.297945	2.695	0.244248	0.0928919	0.123114		7			5th cerebellar lobule
6th cerebellar lobule	2.325	0.443976	2.4425	0.264508	0.59951	0.0483436		8			6th cerebellar lobule
simple lobule cerebellum	2.24875	0.314481	2.52875	0.25051	0.0585217	0.174698		9			simple lobule cerebellum
paramedian lobule	2.14	0.289038	2.43875	0.343363	0.141482	0.0782023		10			paramedian lobule
paraflocculus cerebellum	2.21125	0.183648	2.47375	0.203465	0.0274232	0.26329		11			paraflocculus cerebellum
medial cerebellar nucleus fastigial	2.46875	0.443925	2.85625	0.399354	0.0587074	0.174338		12			medial cerebellar nucleus fastigial
flocculus cerebellum	2.32875	0.199029	2.60375	0.299759	0.0742034	0.147929		13			flocculus cerebellum
copula of the pyramis	2.55375	0.395111	2.9075	0.271069	0.0928919	0.123114		14			copula of the pyramis
crus 1 of ansiform lobule	2.07	0.29091	2.3525	0.251552	0.092171	0.123965		15			crus 1 of ansiform lobule
crus 2 of ansiform lobule	2.005	0.303739	2.225	0.296552	0.247996	0.022437		16			crus 2 of ansiform lobule
7th cerebellar lobule	2.15625	0.380674	2.4	0.322446	0.207578	0.0394945		17			7th cerebellar lobule
8th cerebellar lobule	2.135	0.296407	2.49	0.276973	0.0354207	0.232899		18			8th cerebellar lobule
9th cerebellar lobule	2.09125	0.275185	2.58	0.275214	0.00531725	0.467352		19			9th cerebellar lobule
interposed nucleus	2.76	0.457134	3.11	0.36789	0.0926517	0.123397		20			interposed nucleus
lateral dorsal thalamic nucleus	2.07625	0.236337	2.34875	0.257429	0.0310756	0.248384		21		Thalamus	lateral dorsal thalamic nucleus
zona incerta	2.0875	0.195064	2.41	0.152597	0.0116571	0.367889		22			zona incerta
ventral posteriolateral thalamic nucleus	2.0125	0.199625	2.2525	0.206726	0.0356919	0.232		23			ventral posteriolateral thalamic nucleus
ventral posteriolmedial thalamic nucleus	2.015	0.217256	2.30375	0.210641	0.0208626	0.296244		24			ventral posteriolmedial thalamic nucleus
ventromedial thalamic nucleus	2.02875	0.176185	2.3725	0.187445	0.00454463	0.487602		25			ventromedial thalamic nucleus
ventrolateral thalamic nucleus	2.0175	0.198764	2.33	0.241483	0.00624617	0.446705		26			ventrolateral thalamic nucleus
ventral anterior thalamic nucleus	2	0.20347	2.32375	0.241539	0.00865154	0.40531		27			ventral anterior thalamic nucleus
subthalamic nucleus	2.15375	0.248132	2.5	0.213274	0.0155614	0.332088		28			subthalamic nucleus
reticular nucleus	2.06875	0.18977	2.3025	0.201264	0.0180441	0.313926		29			reticular nucleus
reuniens nucleus	2.0775	0.194036	2.375	0.251453	0.0157143	0.330884		30			reuniens nucleus
posterior thalamic nucleus	2.00625	0.236035	2.325	0.231331	0.00997177	0.387429		31			posterior thalamic nucleus
medial pretectal area	2.43875	0.5807	3.0425	0.32301	0.0208626	0.296244		32			medial pretectal area
anterior pretectal nucleus	2.07625	0.310894	2.45125	0.262593	0.0117187	0.367232		33			anterior pretectal nucleus
parafascicular thalamic nucleus	2.0275	0.229331	2.41125	0.266482	0.00731872	0.426504		34			parafascicular thalamic nucleus
medial dorsal thalamic nucleus	2.07125	0.242159	2.445	0.261479	0.00736206	0.425753		35			medial dorsal thalamic nucleus
lateral posterior thalamic nucleus	2.26	0.26333	2.485	0.267795	0.113846	0.101124		36			lateral posterior thalamic nucleus
medial geniculate	2.14125	0.240917	2.4475	0.20098	0.0274232	0.26329		37			medial geniculate
anterior thalamic nuclei	2.045	0.191162	2.35125	0.240145	0.00632295	0.445143		38			anterior thalamic nuclei
habenula nucleus	2.73125	0.264437	3.065	0.311769	0.0742034	0.147929		39			habenula nucleus
central medial thalamic nucleus	2.035	0.198278	2.3775	0.261684	0.00451494	0.48845		40			central medial thalamic nucleus
ventral pallidum	2.04875	0.138506	2.3175	0.20714	0.0085537	0.406746		41		Basal Ganglia	ventral pallidum
ventral lateral striatum	2.02375	0.128278	2.19	0.170713	0.0515121	0.189293		42			ventral lateral striatum
globus pallidus	1.91625	0.200922	2.12125	0.199531	0.0516845	0.188909		43			globus pallidus
accumbens core	1.92	0.150143	2.1675	0.181875	0.0179593	0.314502		44			accumbens core
lateral septal nucleus	2.28625	0.195736	2.55125	0.213638	0.0352853	0.23335		45			lateral septal nucleus
accumbens shell	1.96625	0.159009	2.23	0.209353	0.0154091	0.3333		46			accumbens shell
medial septum	2.2225	0.310564	2.425	0.415933	0.371677	0.0135114		47			medial septum
ventral medial striatum	1.895	0.159732	2.17	0.206467	0.0179593	0.314502		48			ventral medial striatum
dorsal medial striatum	2.1175	0.219659	2.28125	0.25108	0.188937	0.0487663		49			dorsal medial striatum
dorsal lateral striatum	1.97625	0.162211	2.15875	0.237272	0.226805	0.0309199		50			dorsal lateral striatum
periaqueductal gray thalamus	2.5	0.214543	2.86125	0.275704	0.0236388	0.281128		51		MidBrain/Pons	periaqueductal gray thalamus
reticular nucleus midbrain	2.13875	0.224209	2.51375	0.207291	0.0085537	0.406746		52			reticular nucleus midbrain
pontine reticular nucleus caudal	2.26	0.222518	2.76375	0.198849	0.00230484	0.576425		53			pontine reticular nucleus caudal
pedunculopontine tegmental area	2.14625	0.200067	2.5725	0.207691	0.0032759	0.530179		54			pedunculopontine tegmental area
pontine reticular nucleus oral	2.1525	0.190094	2.585	0.198854	0.00274173	0.553527		55			pontine reticular nucleus oral
inferior colliculus	2.44625	0.26468	2.795	0.310989	0.0274232	0.26329		56			inferior colliculus
superior colliculus	2.29625	0.308496	2.74	0.290172	0.020675	0.297341		57			superior colliculus
substantia nigra reticularis	2.28875	0.28347	2.5875	0.181797	0.0587074	0.174338		58			substantia nigra reticularis
substantia nigra compacta	2.17875	0.245964	2.6125	0.247025	0.00736206	0.425753		59			substantia nigra compacta
ventral tegmental area	2.54375	0.36465	2.9	0.401355	0.115184	0.0998761		60			ventral tegmental area
lemniscal nucleus	2.33125	0.247007	2.65875	0.210946	0.0238452	0.280079		61			lemniscal nucleus
interpeduncular nucleus	2.7075	0.364015	3.01	0.306501	0.0733525	0.149217		62			interpeduncular nucleus
diagonal band of Broca	2.35125	0.213236	2.52375	0.304065	0.318069	0.000209569		63		Hypothalamus	diagonal band of Broca
ventral medial nucleus	2.4875	0.304525	2.61875	0.211352	0.528309	0.0402282		64			ventral medial nucleus
bed nucleus stria terminalis	2.00125	0.156884	2.3325	0.15962	0.0032759	0.530179		65			bed nucleus stria terminalis
posterior hypothalamic area	2.325	0.233483	2.67875	0.203009	0.0274232	0.26329		66			posterior hypothalamic area
medial preoptic area	2.28875	0.180114	2.575	0.168353	0.0155614	0.332088		67			medial preoptic area
magnocellular preoptic nucleus	2.455	0.375842	2.53375	0.312087	0.792747	0.0620834		68			magnocellular preoptic nucleus
lateral preoptic area	2.1325	0.1696	2.39875	0.177558	0.0117187	0.367232		69			lateral preoptic area
lateral hypothalamus	2.37875	0.302061	2.58375	0.225068	0.268382	0.0150821		70			lateral hypothalamus
anterior hypothalamic area	2.2925	0.215589	2.57375	0.173447	0.0155614	0.332088		71			anterior hypothalamic area
supraoptic nucleus	2.38	0.284906	2.7375	0.237532	0.0273095	0.263786		72			supraoptic nucleus
suprachiasmatic nucleus	2.50625	0.324122	2.62375	0.218039	0.71299	0.0576807		73			suprachiasmatic nucleus
substantia innominata	2.22625	0.287796	2.49875	0.339219	0.140016	0.0792859		74			substantia innominata
paraventricular nuclus	2.55375	0.370133	2.62375	0.285704	0.636254	0.0518065		75			paraventricular nuclus
dorsal medial nucleus	2.7275	0.301603	2.9825	0.346565	0.207578	0.0394945		76			dorsal medial nucleus
ventral subiculum	2.3425	0.179185	2.52375	0.174596	0.051857	0.188526		77		Hippocampus	ventral subiculum
subiculum dorsal	2.3325	0.273639	2.59	0.332222	0.155949	0.0681478		78			subiculum dorsal
dentate gyrus dorsal	2.26125	0.265891	2.51	0.350795	0.155949	0.0681478		79			dentate gyrus dorsal
dentate gyrus ventral	2.5025	0.214792	2.71375	0.230957	0.0928919	0.123114		80			dentate gyrus ventral
CA1 hippocampus ventral	2.08875	0.234426	2.36625	0.195224	0.0273095	0.263786		81			CA1 hippocampus ventral
CA3 dorsal	2.18375	0.251222	2.43625	0.245353	0.023742	0.280603		82			CA3 dorsal
CA3 hippocampus ventral	2.245	0.243545	2.57875	0.225796	0.0157143	0.330884		83			CA3 hippocampus ventral
CA1 dorsal	2.245	0.279029	2.5275	0.340913	0.0926517	0.123397		84			CA1 dorsal
CA2	2.22	0.22399	2.495	0.300903	0.0585217	0.174698		85			CA2
ventral orbital ctx	1.91875	0.156975	2.1475	0.209336	0.0654846	0.161957		86		Prefrontal Ctx	ventral orbital ctx
prelimbic ctx	1.97	0.217124	2.14	0.252926	0.292554	0.00722415		87			prelimbic ctx
medial orbital ctx	2.1225	0.174499	2.5025	0.222438	0.00372088	0.513557		88			medial orbital ctx
lateral orbital ctx	1.97	0.147648	2.1875	0.173184	0.0238452	0.280079		89			lateral orbital ctx
infralimbic ctx	2.0375	0.19433	2.29625	0.18639	0.0356919	0.232		90			infralimbic ctx
frontal association ctx	2.15875	0.286877	2.36375	0.3285	0.226463	0.0310648		91			frontal association ctx
primary motor ctx	2.1025	0.266606	2.19375	0.255059	0.430558	0.0253154		92			primary motor ctx
secondary motor ctx	2.195	0.297177	2.27375	0.229031	0.370972	0.0133538		93			secondary motor ctx
anterior cingulate area	2.20625	0.252244	2.355	0.25349	0.318069	0.000209569		94			anterior cingulate area
endopiriform nucleus	2.04	0.107836	2.25875	0.165912	0.0129737	0.354573		95		Olfactory	endopiriform nucleus
olfactory tubercles	2.3725	0.204503	2.44625	0.213671	0.562949	0.0444245		96			olfactory tubercles
caudal piriform ctx	1.925	0.156388	2.09625	0.15874	0.0928919	0.123114		97			caudal piriform ctx
anterior olfactory nucleus	1.9975	0.181639	2.1775	0.213926	0.115184	0.0998761		98			anterior olfactory nucleus
rostral piriform ctx	2.0925	0.103613	2.29625	0.197841	0.0311998	0.24791		99			rostral piriform ctx
granular cell layer	1.9875	0.162283	2.12	0.274278	0.207244	0.0396519		100			granular cell layer
glomerular layer	2.19375	0.168687	2.2775	0.238193	0.400467	0.0196001		101			glomerular layer
external plexiform layer	2.0525	0.150024	2.16125	0.264599	0.40012	0.0195305		102			external plexiform layer
central amygdaloid nucleus	2.375	0.191012	2.5725	0.116343	0.0208626	0.296244		103		Amygdala	central amygdaloid nucleus
anterior amygdaloid nucleus	2.2675	0.238851	2.4175	0.162371	0.188285	0.04911		104			anterior amygdaloid nucleus
extended amydala	2.0225	0.187978	2.2875	0.174007	0.0117187	0.367232		105			extended amydala
basal amygdaloid nucleus	2.1525	0.187217	2.47875	0.205387	0.0100267	0.38674		106			basal amygdaloid nucleus
medial amygdaloid nucleus	2.65375	0.275159	2.72875	0.283269	0.562949	0.0444245		107			medial amygdaloid nucleus
cortical amygdaloid nucleus	2.265	0.194202	2.47125	0.207807	0.0658828	0.161273		108			cortical amygdaloid nucleus
intercalated amygdaloid nucleus	2.2425	0.188888	2.7875	0.36605	0.00457444	0.486757		109			intercalated amygdaloid nucleus
lateral amygdaloid nucleus	2.52375	0.227215	2.85375	0.409736	0.0658828	0.161273		110			lateral amygdaloid nucleus
dorsomedial tegmental area	2.29125	0.312796	2.64625	0.264031	0.0274232	0.26329		111		Brainstem	dorsomedial tegmental area
DPGi	2.91375	0.283243	3.16875	0.372345	0.204219	0.0410904		112			DPGi
motor trigeminal nucleus	2.2175	0.192261	2.69	0.275785	0.00457444	0.486757		113			motor trigeminal nucleus
root of trigeminal nerve	2.615	0.190413	2.92625	0.112114	0.000930972	0.698004		114			root of trigeminal nerve
locus ceruleus	2.87625	0.538037	3.3075	0.271911	0.0585217	0.174698		115			locus ceruleus
median raphe nucleus	2.28	0.196977	2.70125	0.174146	0.00325308	0.531094		116			median raphe nucleus
parabrachial nucleus	2.30375	0.206047	2.7425	0.283838	0.0032759	0.530179		117			parabrachial nucleus
PCRt	2.41375	0.166385	2.7625	0.198116	0.00531725	0.467352		118			PCRt
raphe linear	2.39875	0.247527	2.73625	0.234273	0.0311998	0.24791		119			raphe linear
raphe magnus	2.3575	0.207898	2.96625	0.322266	0.0023221	0.575438		120			raphe magnus
raphe obscurus nucleus	2.46875	0.251818	2.88	0.288395	0.0153332	0.333908		121			raphe obscurus nucleus
solitary tract nucleus	2.31625	0.22646	2.7	0.335985	0.0342075	0.237011		122			solitary tract nucleus
sub coeruleus nucleus	2.22875	0.218857	2.70875	0.212027	0.00228767	0.577414		123			sub coeruleus nucleus
cochlear nucleus	2.44375	0.20928	2.7425	0.323585	0.040274	0.217826		124			cochlear nucleus
vestibular nucleus	2.545	0.233972	2.9	0.354159	0.0742034	0.147929		125			vestibular nucleus
inferior olivary complex	2.63875	0.405584	2.58875	0.431424	0.916359	0.0659346		126			inferior olivary complex
olivary nucleus	2.76125	0.338671	3.01375	0.211048	0.103054	0.11183		127			olivary nucleus
dorsal raphe	2.7625	0.531917	3.22625	0.407043	0.0459994	0.202355		128			dorsal raphe
gigantocellular reticular nucleus pons	2.44375	0.210912	2.86875	0.275548	0.0100267	0.38674		129			gigantocellular reticular nucleus pons
principal sensory nucleus trigeminal	2.2925	0.193372	2.72125	0.272734	0.0135185	0.349472		130			principal sensory nucleus trigeminal
reticulotegmental nucleus	2.28375	0.212733	2.72125	0.193201	0.0032759	0.530179		131			reticulotegmental nucleus
primary somatosensory ctx barrel field	2.12875	0.191419	2.325	0.257182	0.0926517	0.123397		132		Cortex	primary somatosensory ctx barrel field
primary somatosensory ctx forelimb	2.05625	0.20928	2.1975	0.274057	0.269443	0.0147184		133			primary somatosensory ctx forelimb
primary somatosensory ctx hindlimb	2.2525	0.310978	2.34	0.390641	0.46225	0.030711		134			primary somatosensory ctx hindlimb
primary somatosensory ctx shoulder	2.2125	0.329491	2.4	0.438667	0.371677	0.0135114		135			primary somatosensory ctx shoulder
primary somatosensory ctx trunk	2.27375	0.382807	2.39	0.431244	0.674424	0.0549451		136			primary somatosensory ctx trunk
primary somatosensory ctx upper lip	2.005	0.12683	2.19	0.205148	0.204894	0.0407674		137			primary somatosensory ctx upper lip
retrosplenial caudal ctx	2.49	0.309285	2.68375	0.261038	0.247996	0.022437		138			retrosplenial caudal ctx
retrosplenial rostral ctx	2.335	0.371445	2.5375	0.306536	0.207244	0.0396519		139			retrosplenial rostral ctx
entorhinal ctx	2.3775	0.226889	2.58375	0.168348	0.0516845	0.188909		140			entorhinal ctx
insular ctx	2.0025	0.0817225	2.15	0.133524	0.0305803	0.250294		141			insular ctx
perirhinal ctx	2.19375	0.166213	2.37875	0.193939	0.0737779	0.148571		142			perirhinal ctx
ectorhinal ctx	1.9825	0.314631	2.08375	0.260545	0.317712	0.000111112		143			ectorhinal ctx
parietal ctx	2.24375	0.344173	2.4075	0.334525	0.400814	0.0196696		144			parietal ctx
temporal ctx	2.09	0.227596	2.3125	0.231871	0.051857	0.188526		145			temporal ctx
auditory ctx	2.08	0.176635	2.29	0.196178	0.0404214	0.217399		146			auditory ctx
visual 1 ctx	2.1625	0.245982	2.2975	0.19174	0.247996	0.022437		147			visual 1 ctx
visual 2 ctx	2.09875	0.250054	2.315	0.225198	0.103308	0.111564		148			visual 2 ctx
primary somatosensory ctx jaw	1.935	0.0933503	2.13375	0.229779	0.0396858	0.219547		149			primary somatosensory ctx jaw
secondary somaotsensory ctx	1.995	0.113515	2.17625	0.158199	0.0234331	0.282182		150			secondary somaotsensory ctx
prerubral field	2.08	0.198638	2.47125	0.226617	0.00325308	0.531094		#N/A
trapezoid body	2.38625	0.18322	2.85125	0.274977	0.0032759	0.530179		#N/A
precuniform nucleus	2.125	0.213542	2.52125	0.241628	0.0062845	0.445923		#N/A
red nucleus	2.21625	0.217054	2.60125	0.210132	0.00632295	0.445143		#N/A
periolivary nucleus	2.66125	0.253515	3.055	0.193317	0.00860255	0.406027		#N/A
central gray	2.61625	0.232068	3.02375	0.283596	0.00865154	0.40531		#N/A
Lat	2.50875	0.229063	3.0075	0.39271	0.00865154	0.40531		#N/A
pontine nuclei	2.40625	0.268272	2.76125	0.219443	0.00997177	0.387429		#N/A
triangular septal nucleus	2.48375	0.334191	2.81875	0.189317	0.0155614	0.332088		#N/A
paraventricular nucleus	2.50875	0.323571	2.885	0.339201	0.0459994	0.202355		#N/A
White Matter	2.2475	0.206242	2.4775	0.241173	0.0585217	0.174698		#N/A
claustrum	1.92	0.139591	2.125	0.184158	0.0587074	0.174338		#N/A
lateral geniculate	2.13375	0.23176	2.36875	0.209246	0.0587074	0.174338		#N/A
White Matter	2.42	0.20702	2.6225	0.224484	0.0733525	0.149217		#N/A
retrochiasmatic nucleus	2.7575	0.42791	2.1175	0.898662	0.0828964	0.135625		#N/A
facial nucleus	2.75875	0.270789	3.00625	0.23305	0.115184	0.0998761		#N/A
tenia tecta ctx	2.52	0.188907	2.72375	0.298469	0.155949	0.0681478		#N/A
Ventricle	3.26125	0.289208	3.4825	0.394235	0.172167	0.0580792		#N/A
anterior lobe pituitary	2.0075	0.327141	2.175	0.231393	0.247996	0.022437		#N/A
supramammillary nucleus	3.07	0.772232	2.765	0.374395	0.400814	0.0196696		#N/A
arcuate nucleus	2.93	0.602756	2.74375	0.58841	0.528612	0.0402671		#N/A
premammillary nucleus	2.91375	0.603062	2.94625	0.389503	0.752538	0.0600658		#N/A
pineal gland	3.49625	0.478836	3.1725	0.929589	0.833635	0.063738		#N/A
medial mammillary nucleus	3.03	0.92341	2.90375	0.500227	0.916359	0.0659346		#N/A
neural lobe pituitary	2.52375	0.676671	2.43125	0.380617	1	0.0666667		#N/A

## Sheet: Sheet2
	Apparent Diffusion Coefficient 12 Month Diabetes										Fractional Anisotropy 12 month Diabetes
		Control			HFD							Control			HFD
	Brain Area	Ave	SD		Ave	SD	P val	Ω SQ			Brain Area	Ave	SD		Ave	SD	P val	Ω SQ
	root of trigeminal nerve	2.615	0.190413	<	2.92625	0.112114	0.000930972	0.698004			reticulotegmental n.	0.33875	0.048532	<	0.4675	0.0764853	0.00227057	0.578407
	sub coeruleus n.	2.22875	0.218857	<	2.70875	0.212027	0.00228767	0.577414			raphe linear	0.34125	0.040156	<	0.4325	0.0753563	0.00736206	0.425753
	pontine reticular n. caudal	2.26	0.222518	<	2.76375	0.198849	0.00230484	0.576425			dorsomedial tegmental area	0.32	0.0287849	<	0.45	0.10184	0.017538	0.317406
	raphe magnus	2.3575	0.207898	<	2.96625	0.322266	0.0023221	0.575438			pontine reticular n. caudal	0.35	0.058554	<	0.475	0.105153	0.0179593	0.314502
	pontine reticular n. oral	2.1525	0.190094	<	2.585	0.198854	0.00274173	0.553527			substantia nigra compacta	0.4175	0.0388219	<	0.5	0.0748332	0.0202089	0.300112
	median raphe n.	2.28	0.196977	<	2.70125	0.174146	0.00325308	0.531094			substantia nigra reticularis	0.42375	0.0613974	<	0.5025	0.0706602	0.0205815	0.297892
	prerubral field	2.08	0.198638	<	2.47125	0.226617	0.00325308	0.531094			reticular n.	0.50375	0.0282527	<	0.46875	0.0279987	0.0262942	0.268325
	parabrachial n.	2.30375	0.206047	<	2.7425	0.283838	0.0032759	0.530179			median raphe n.	0.34125	0.0375832	<	0.4375	0.0898809	0.0266312	0.266798
	pedunculopontine tegmental area	2.14625	0.200067	<	2.5725	0.207691	0.0032759	0.530179			posterior hypothalamic area	0.34375	0.0539676	<	0.42375	0.0673875	0.0267439	0.266292
	reticulotegmental n.	2.28375	0.212733	<	2.72125	0.193201	0.0032759	0.530179			dentate gyrus ventral	0.3575	0.0589794	<	0.41	0.0518239	0.0268567	0.265788
	bed n. stria terminalis	2.00125	0.156884	<	2.3325	0.15962	0.0032759	0.530179			neural lobe pituitary	0.4225	0.100818	<	0.54875	0.0800781	0.0270828	0.264784
	trapezoid body	2.38625	0.18322	<	2.85125	0.274977	0.0032759	0.530179			ventral tegmental area	0.4075	0.0618177	<	0.49875	0.0754865	0.035015	0.234257
	medial orbital ctx	2.1225	0.174499	<	2.5025	0.222438	0.00372088	0.513557			interpeduncular n.	0.3975	0.0413176	<	0.47	0.0740656	0.0351501	0.233803
	central medial thalamic n.	2.035	0.198278	<	2.3775	0.261684	0.00451494	0.48845			dorsal raphe	0.3225	0.0406202	<	0.44	0.111227	0.0399796	0.218684
	ventromedial thalamic n.	2.02875	0.176185	<	2.3725	0.187445	0.00454463	0.487602			gigantocellular reticular n. pons	0.40375	0.0373927	<	0.47875	0.089672	0.0450421	0.204794
	motor trigeminal n.	2.2175	0.192261	<	2.69	0.275785	0.00457444	0.486757			lemniscal n.	0.39875	0.0546254	<	0.47	0.0796421	0.0450421	0.204794
	intercalated amygdaloid n.	2.2425	0.188888	<	2.7875	0.36605	0.00457444	0.486757			pontine reticular n. oral	0.3625	0.0291548	<	0.47	0.0911827	0.0452014	0.204384
	9th cerebellar lobule	2.09125	0.275185	<	2.58	0.275214	0.00531725	0.467352			dorsal paragigantocellularis n.	0.3825	0.0361544	<	0.465	0.087831	0.0455202	0.203569
	parvicellular reticular n.	2.41375	0.166385	<	2.7625	0.198116	0.00531725	0.467352			motor trigeminal n.	0.34625	0.0388909		0.4625	0.109381	0.0577796	0.176152
	ventrolateral thalamic n.	2.0175	0.198764	<	2.33	0.241483	0.00624617	0.446705			sub coeruleus n.	0.39375	0.0459619		0.4925	0.0925434	0.0581505	0.175423
	2nd cerebellar lobule	2.29125	0.273623	<	2.71125	0.262267	0.0062845	0.445923			olivary n.	0.3975	0.0459036		0.4825	0.0920792	0.0648879	0.16299
	precuniform n.	2.125	0.213542	<	2.52125	0.241628	0.0062845	0.445923			prelimbic ctx	0.4675	0.070051		0.4	0.0669755	0.0727146	0.150194
	anterior thalamic nuclei	2.045	0.191162	<	2.35125	0.240145	0.00632295	0.445143			trapezoid body	0.37875	0.061281		0.48	0.10351	0.0729272	0.149867
	red n.	2.21625	0.217054	<	2.60125	0.210132	0.00632295	0.445143			pedunculopontine tegmental area	0.38125	0.0304432		0.45125	0.0870858	0.0808578	0.138379
	parafascicular thalamic n.	2.0275	0.229331	<	2.41125	0.266482	0.00731872	0.426504			red n.	0.31625	0.0537022		0.4025	0.110551	0.0815373	0.137453
	medial dorsal thalamic n.	2.07125	0.242159	<	2.445	0.261479	0.00736206	0.425753			raphe magnus	0.35875	0.0788194		0.45875	0.114697	0.0824434	0.13623
	substantia nigra compacta	2.17875	0.245964	<	2.6125	0.247025	0.00736206	0.425753			supramammillary n.	0.40375	0.0447014		0.45875	0.0731803	0.0826699	0.135927
	reticular n. midbrain	2.13875	0.224209	<	2.51375	0.207291	0.0085537	0.406746			medial amygdaloid n.	0.4575	0.0552268		0.505	0.0498569	0.0900068	0.126567
	ventral pallidum	2.04875	0.138506	<	2.3175	0.20714	0.0085537	0.406746			principal sensory n. trigeminal	0.4325	0.0420034		0.485	0.0889623	0.0907285	0.125692
	periolivary n.	2.66125	0.253515	<	3.055	0.193317	0.00860255	0.406027			precuniform n.	0.37125	0.0425735		0.4325	0.106737	0.0924114	0.12368
	central gray	2.61625	0.232068	<	3.02375	0.283596	0.00865154	0.40531			prerubral field	0.34375	0.0489716		0.40125	0.0766136	0.0979621	0.117322
	dentate n. cerebellum	2.50875	0.229063	<	3.0075	0.39271	0.00865154	0.40531			vestibular n.	0.38125	0.0274838		0.45125	0.101339	0.0982172	0.117039
	ventral anterior thalamic n.	2	0.20347	<	2.32375	0.241539	0.00865154	0.40531			solitary tract n.	0.40625	0.0287539		0.47375	0.101269	0.102038	0.112902
	pontine nuclei	2.40625	0.268272	<	2.76125	0.219443	0.00997177	0.387429			medial geniculate	0.345	0.058064		0.4	0.063471	0.102292	0.112633
	posterior thalamic n.	2.00625	0.236035	<	2.325	0.231331	0.00997177	0.387429			parabrachial n.	0.39375	0.0311391		0.46375	0.0956089	0.1028	0.112097
	basal amygdaloid n.	2.1525	0.187217	<	2.47875	0.205387	0.0100267	0.38674			parvicellular reticular n.	0.415	0.0374166		0.4775	0.0919239	0.113311	0.101628
	gigantocellular reticular n. pons	2.44375	0.210912	<	2.86875	0.275548	0.0100267	0.38674			suprachiasmatic n.	0.39125	0.0780911		0.3675	0.103613	0.113311	0.101628
	zona incerta	2.0875	0.195064	<	2.41	0.152597	0.0116571	0.367889			posterior thalamic n.	0.34125	0.0535691		0.39375	0.0732779	0.113846	0.101124
	anterior pretectal n.	2.07625	0.310894	<	2.45125	0.262593	0.0117187	0.367232			facial n.	0.4225	0.0439968		0.47625	0.0748212	0.114114	0.100873
	extended amydala	2.0225	0.187978	<	2.2875	0.174007	0.0117187	0.367232			periaqueductal gray thalamus	0.3525	0.0361544		0.43125	0.0999196	0.114382	0.100622
	lateral preoptic area	2.1325	0.1696	<	2.39875	0.177558	0.0117187	0.367232			entorhinal ctx	0.385	0.0427618		0.41875	0.0387068	0.138546	0.0803858
	endopiriform n.	2.04	0.107836	<	2.25875	0.165912	0.0129737	0.354573			CA3 hippocampus ventral	0.39625	0.0555331		0.44125	0.0589037	0.139135	0.0799439
	principal sensory n. trigeminal	2.2925	0.193372	<	2.72125	0.272734	0.0135185	0.349472			frontal association ctx	0.49	0.0740656		0.43875	0.0559177	0.139135	0.0799439
	raphe obscurus n.	2.46875	0.251818	<	2.88	0.288395	0.0153332	0.333908			central gray	0.355	0.0469042		0.44	0.119642	0.139429	0.0797239
	accumbens shell	1.96625	0.159009	<	2.23	0.209353	0.0154091	0.3333			reticular n. midbrain	0.34875	0.0488255		0.425	0.0861892	0.14031	0.0790679
	anterior hypothalamic area	2.2925	0.215589	<	2.57375	0.173447	0.0155614	0.332088			secondary somaotsensory ctx	0.2975	0.0243487		0.3225	0.049208	0.151662	0.0710121
	medial preoptic area	2.28875	0.180114	<	2.575	0.168353	0.0155614	0.332088			granular cell layer	0.4925	0.0848107		0.45625	0.0805229	0.17027	0.059199
	subthalamic n.	2.15375	0.248132	<	2.5	0.213274	0.0155614	0.332088			premammillary n.	0.41625	0.0643512		0.47125	0.0807885	0.170587	0.059011
	triangular septal n.	2.48375	0.334191	<	2.81875	0.189317	0.0155614	0.332088			cochlear n.	0.48625	0.0515302		0.52	0.0424264	0.18665	0.0499781
	CA3 hippocampus ventral	2.245	0.243545	<	2.57875	0.225796	0.0157143	0.330884			dorsal medial striatum	0.435	0.0803563		0.40625	0.0641288	0.186978	0.0498035
	reuniens n.	2.0775	0.194036	<	2.375	0.251453	0.0157143	0.330884			subiculum dorsal	0.45125	0.0712014		0.52	0.0935032	0.187632	0.0494557
	accumbens core	1.92	0.150143	<	2.1675	0.181875	0.0179593	0.314502			lateral orbital ctx	0.39875	0.069166		0.36375	0.0480885	0.188612	0.0489379
	ventral medial striatum	1.895	0.159732	<	2.17	0.206467	0.0179593	0.314502			ventral subiculum	0.4025	0.0497853		0.43625	0.0489716	0.188612	0.0489379
	reticular n.	2.06875	0.18977	<	2.3025	0.201264	0.0180441	0.313926			medial orbital ctx	0.445	0.0789213		0.395	0.0659004	0.205567	0.0404463
	4th cerebellar lobule	2.2475	0.311712	<	2.60625	0.295535	0.0204881	0.298444			medial mammillary n.	0.41125	0.0751071		0.465	0.0933503	0.206574	0.0399683
	superior colliculus	2.29625	0.308496	<	2.74	0.290172	0.020675	0.297341			retrochiasmatic n.	0.445	0.0947176		0.35625	0.126258	0.206909	0.0398099
	central amygdaloid n.	2.375	0.191012	<	2.5725	0.116343	0.0208626	0.296244			temporal ctx	0.345	0.046291		0.3825	0.0643095	0.222672	0.0326873
	medial pretectal area	2.43875	0.5807	<	3.0425	0.32301	0.0208626	0.296244			5th cerebellar lobule	0.45	0.0705084		0.49625	0.0917975	0.223018	0.0325376
	ventral posteriolmedial thalamic n.	2.015	0.217256	<	2.30375	0.210641	0.0208626	0.296244			CA1 hippocampus ventral	0.3475	0.0634147		0.37875	0.0646833	0.223364	0.0323883
	secondary somaotsensory ctx	1.995	0.113515	<	2.17625	0.158199	0.0234331	0.282182			ventral posteriolmedial thalamic n.	0.34	0.0469042		0.37375	0.0534355	0.224745	0.0317957
	periaqueductal gray thalamus	2.5	0.214543	<	2.86125	0.275704	0.0236388	0.281128			medial dorsal thalamic n.	0.37875	0.075297		0.43625	0.0750119	0.225777	0.0313559
	CA3 dorsal	2.18375	0.251222	<	2.43625	0.245353	0.023742	0.280603			anterior lobe pituitary	0.51375	0.090859		0.575	0.0730949	0.226463	0.0310648
	lemniscal n.	2.33125	0.247007	<	2.65875	0.210946	0.0238452	0.280079			dorsal medial n.	0.35125	0.0743424		0.3925	0.0786947	0.245902	0.023235
	lateral orbital ctx	1.97	0.147648	<	2.1875	0.173184	0.0238452	0.280079			parafascicular thalamic n.	0.3475	0.0486239		0.40875	0.0931109	0.246252	0.023101
	CA1 hippocampus ventral	2.08875	0.234426	<	2.36625	0.195224	0.0273095	0.263786			ectorhinal ctx	0.35625	0.0287539		0.3925	0.0749762	0.246951	0.0228342
	supraoptic n.	2.38	0.284906	<	2.7375	0.237532	0.0273095	0.263786			1st cerebellar lobule	0.39125	0.0210017		0.4825	0.124871	0.266603	0.0156955
	3rd cerebellar lobule	2.30375	0.281523	<	2.68125	0.314663	0.0274232	0.26329			rostral piriform ctx	0.37875	0.0461171		0.4025	0.0436708	0.267672	0.0153264
	dorsomedial tegmental area	2.29125	0.312796	<	2.64625	0.264031	0.0274232	0.26329			medial pretectal area	0.42125	0.0842509		0.4775	0.110551	0.26909	0.0148393
	inferior colliculus	2.44625	0.26468	<	2.795	0.310989	0.0274232	0.26329			primary somatosensory ctx trunk	0.425	0.136487		0.46625	0.0927266	0.26909	0.0148393
	medial geniculate	2.14125	0.240917	<	2.4475	0.20098	0.0274232	0.26329			anterior cingulate area	0.48375	0.108092		0.43125	0.0832273	0.269443	0.0147184
	paraflocculus cerebellum	2.21125	0.183648	<	2.47375	0.203465	0.0274232	0.26329			glomerular layer	0.5125	0.0517549		0.4975	0.0615862	0.290766	0.00777667
	posterior hypothalamic area	2.325	0.233483	<	2.67875	0.203009	0.0274232	0.26329			external plexiform layer	0.5075	0.0728501		0.48125	0.0782738	0.291483	0.00755467
	insular ctx	2.0025	0.0817225	<	2.15	0.133524	0.0305803	0.250294			medial cerebellar n. fastigial	0.39	0.0776439		0.45625	0.129277	0.292554	0.00722415
	lateral dorsal thalamic n.	2.07625	0.236337	<	2.34875	0.257429	0.0310756	0.248384			crus 1 of ansiform lobule	0.425	0.0531843		0.475	0.096214	0.314479	0.000788298
	rostral piriform ctx	2.0925	0.103613	<	2.29625	0.197841	0.0311998	0.24791			intercalated amygdaloid n.	0.35625	0.0410357		0.38125	0.070799	0.315201	0.000586335
	raphe linear	2.39875	0.247527	<	2.73625	0.234273	0.0311998	0.24791			simple lobule cerebellum	0.43875	0.0538351		0.49	0.100995	0.316639	0.000186014
	solitary tract n.	2.31625	0.22646	<	2.7	0.335985	0.0342075	0.237011			inferior olivary complex	0.51	0.100285		0.46125	0.0756755	0.317355	1.23641e-05
	lateral septal n.	2.28625	0.195736	<	2.55125	0.213638	0.0352853	0.23335			lateral dorsal thalamic n.	0.39125	0.0672814		0.425	0.0656832	0.317355	1.23641e-05
	8th cerebellar lobule	2.135	0.296407	<	2.49	0.276973	0.0354207	0.232899			superior colliculus	0.395	0.0787401		0.4625	0.129807	0.318069	0.000209569
	infralimbic ctx	2.0375	0.19433	<	2.29625	0.18639	0.0356919	0.232			tenia tecta ctx	0.35125	0.0631184		0.3825	0.0645313	0.341347	0.00633448
	ventral posteriolateral thalamic n.	2.0125	0.199625	<	2.2525	0.206726	0.0356919	0.232			anterior thalamic nuclei	0.35625	0.0580486		0.375	0.0563154	0.341707	0.00642462
	primary somatosensory ctx jaw	1.935	0.0933503	<	2.13375	0.229779	0.0396858	0.219547			auditory ctx	0.3325	0.0291548		0.36125	0.0617455	0.342066	0.0065145
	cochlear n.	2.44375	0.20928	<	2.7425	0.323585	0.040274	0.217826			globus pallidus	0.52375	0.0675991		0.49	0.0719126	0.342066	0.0065145
	auditory ctx	2.08	0.176635	<	2.29	0.196178	0.0404214	0.217399			visual 2 ctx	0.41125	0.0745343		0.4475	0.0795972	0.342424	0.0066041
	dorsal raphe	2.7625	0.531917	<	3.22625	0.407043	0.0459994	0.202355			periolivary n.	0.4425	0.0608863		0.47375	0.0781825	0.343496	0.00687132
	paraventricular n.	2.50875	0.323571	<	2.885	0.339201	0.0459994	0.202355			4th cerebellar lobule	0.455	0.0734847		0.5025	0.110809	0.343852	0.00695987
	ventral lateral striatum	2.02375	0.128278		2.19	0.170713	0.0515121	0.189293			cortical amygdaloid n.	0.52375	0.0903861		0.4875	0.0645313	0.370264	0.0131952
	entorhinal ctx	2.3775	0.226889		2.58375	0.168348	0.0516845	0.188909			primary somatosensory ctx jaw	0.3975	0.0577556		0.37125	0.0642401	0.370618	0.0132746
	globus pallidus	1.91625	0.200922		2.12125	0.199531	0.0516845	0.188909			ventral anterior thalamic n.	0.32375	0.0492624		0.34375	0.0544944	0.370618	0.0132746
	temporal ctx	2.09	0.227596		2.3125	0.231871	0.051857	0.188526			inferior colliculus	0.39625	0.0678101		0.4575	0.116097	0.370972	0.0133538
	ventral subiculum	2.3425	0.179185		2.52375	0.174596	0.051857	0.188526			primary somatosensory ctx barrel field	0.35625	0.0913295		0.39375	0.0970916	0.371325	0.0134327
	CA2	2.22	0.22399		2.495	0.300903	0.0585217	0.174698			retrosplenial caudal ctx	0.4325	0.0714643		0.47125	0.0766136	0.371677	0.0135114
	locus ceruleus	2.87625	0.538037		3.3075	0.271911	0.0585217	0.174698			central amygdaloid n.	0.425	0.0316228		0.4325	0.0559974	0.396262	0.0187506
	simple lobule cerebellum	2.24875	0.314481		2.52875	0.25051	0.0585217	0.174698			lateral hypothalamus	0.4275	0.0465219		0.45	0.0447214	0.398025	0.0191083
	White Matter	2.2475	0.206242		2.4775	0.241173	0.0585217	0.174698			White Matter	0.5425	0.0369362		0.52	0.0498569	0.398375	0.0191792
	claustrum	1.92	0.139591		2.125	0.184158	0.0587074	0.174338			parietal ctx	0.43	0.1061		0.47	0.0838366	0.399773	0.0194606
	lateral geniculate	2.13375	0.23176		2.36875	0.209246	0.0587074	0.174338			dentate gyrus dorsal	0.36625	0.0879834		0.41375	0.113255	0.400467	0.0196001
	medial cerebellar n. fastigial	2.46875	0.443925		2.85625	0.399354	0.0587074	0.174338			medial septum	0.46125	0.0313676		0.445	0.0621059	0.426094	0.0245059
	substantia nigra reticularis	2.28875	0.28347		2.5875	0.181797	0.0587074	0.174338			paraflocculus cerebellum	0.425	0.0333809		0.4575	0.0732413	0.428853	0.0250077
	ventral orbital ctx	1.91875	0.156975		2.1475	0.209336	0.0654846	0.161957			visual 1 ctx	0.41625	0.0673875		0.44	0.0759699	0.428853	0.0250077
	cortical amygdaloid n.	2.265	0.194202		2.47125	0.207807	0.0658828	0.161273			interposed n.	0.3975	0.0570088		0.44125	0.108422	0.429878	0.0251929
	lateral amygdaloid n.	2.52375	0.227215		2.85375	0.409736	0.0658828	0.161273			10th cerebellar lobule	0.43875	0.0664267		0.48625	0.103501	0.430558	0.0253154
	interpeduncular n.	2.7075	0.364015		3.01	0.306501	0.0733525	0.149217			caudal piriform ctx	0.385	0.0226779		0.375	0.0539841	0.457244	0.029898
	White Matter	2.42	0.20702		2.6225	0.224484	0.0733525	0.149217			ventral lateral striatum	0.35	0.0417475		0.36625	0.0377728	0.459263	0.0302276
	perirhinal ctx	2.19375	0.166213		2.37875	0.193939	0.0737779	0.148571			paraventricular n.	0.42625	0.0453361		0.44125	0.0571808	0.460264	0.0303902
	flocculus cerebellum	2.32875	0.199029		2.60375	0.299759	0.0742034	0.147929			3rd cerebellar lobule	0.41875	0.0533017		0.4875	0.124413	0.46126	0.0305513
	habenula n.	2.73125	0.264437		3.065	0.311769	0.0742034	0.147929			anterior pretectal n.	0.35625	0.0894327		0.40125	0.134742	0.46159	0.0306047
	vestibular n.	2.545	0.233972		2.9	0.354159	0.0742034	0.147929			ventral medial n.	0.36875	0.0608129		0.39625	0.0824513	0.46159	0.0306047
	1st cerebellar lobule	2.57125	0.501781		2.82375	0.318565	0.0828964	0.135625			crus 2 of ansiform lobule	0.4675	0.0559974		0.4825	0.0658461	0.491311	0.0351637
	retrochiasmatic n.	2.7575	0.42791		2.1175	0.898662	0.0828964	0.135625			primary somatosensory ctx shoulder	0.3975	0.125783		0.45	0.135541	0.493563	0.0354906
	crus 1 of ansiform lobule	2.07	0.29091		2.3525	0.251552	0.092171	0.123965			primary somatosensory ctx hindlimb	0.4375	0.138641		0.4725	0.108858	0.494201	0.0355828
	CA1 dorsal	2.245	0.279029		2.5275	0.340913	0.0926517	0.123397			medial preoptic area	0.3425	0.0908295		0.37875	0.102878	0.494519	0.0356286
	interposed n.	2.76	0.457134		3.11	0.36789	0.0926517	0.123397			lateral septal n.	0.4375	0.0198206		0.42375	0.0595069	0.524932	0.039792
	primary somatosensory ctx barrel field	2.12875	0.191419		2.325	0.257182	0.0926517	0.123397			claustrum	0.41375	0.0720986		0.39625	0.0427409	0.526476	0.0399921
	5th cerebellar lobule	2.43	0.297945		2.695	0.244248	0.0928919	0.123114			ventral posteriolateral thalamic n.	0.43125	0.0285044		0.4125	0.0409704	0.526476	0.0399921
	copula of the pyramis	2.55375	0.395111		2.9075	0.271069	0.0928919	0.123114			habenula n.	0.4025	0.0455914		0.43375	0.0738604	0.527395	0.0401106
	dentate gyrus ventral	2.5025	0.214792		2.71375	0.230957	0.0928919	0.123114			ventromedial thalamic n.	0.35375	0.0606954		0.37125	0.0631184	0.5277	0.0401499
	caudal piriform ctx	1.925	0.156388		2.09625	0.15874	0.0928919	0.123114			ventral medial striatum	0.42375	0.0839962		0.415	0.0555492	0.5277	0.0401499
	olivary n.	2.76125	0.338671		3.01375	0.211048	0.103054	0.11183			raphe obscurus n.	0.4475	0.0681909		0.49125	0.0910945	0.528309	0.0402282
	visual 2 ctx	2.09875	0.250054		2.315	0.225198	0.103308	0.111564			flocculus cerebellum	0.42875	0.0360307		0.44625	0.0575543	0.560627	0.0441585
	lateral posterior thalamic n.	2.26	0.26333		2.485	0.267795	0.113846	0.101124			central medial thalamic n.	0.33375	0.0565528		0.355	0.0616441	0.561211	0.0442256
	facial n.	2.75875	0.270789		3.00625	0.23305	0.115184	0.0998761			CA2	0.35875	0.0788194		0.3625	0.0688165	0.562083	0.0443255
	anterior olfactory n.	1.9975	0.181639		2.1775	0.213926	0.115184	0.0998761			pontine nuclei	0.50125	0.0522186		0.52	0.0570714	0.562083	0.0443255
	ventral tegmental area	2.54375	0.36465		2.9	0.401355	0.115184	0.0998761			accumbens shell	0.385	0.0709124		0.405	0.0755929	0.562661	0.0443916
	substantia innominata	2.22625	0.287796		2.49875	0.339219	0.140016	0.0792859			paramedian lobule	0.4675	0.0549675		0.5025	0.0890826	0.562661	0.0443916
	paramedian lobule	2.14	0.289038		2.43875	0.343363	0.141482	0.0782023			lateral posterior thalamic n.	0.37	0.0789213		0.40125	0.104121	0.562949	0.0444245
	dentate gyrus dorsal	2.26125	0.265891		2.51	0.350795	0.155949	0.0681478			bed n. stria terminalis	0.4525	0.0732413		0.425	0.0459814	0.562949	0.0444245
	subiculum dorsal	2.3325	0.273639		2.59	0.332222	0.155949	0.0681478			subthalamic n.	0.43375	0.0713017		0.46625	0.0927266	0.562949	0.0444245
	tenia tecta ctx	2.52	0.188907		2.72375	0.298469	0.155949	0.0681478			lateral amygdaloid n.	0.37125	0.0445413		0.35875	0.0546254	0.59625	0.048014
	anterior amygdaloid n.	2.2675	0.238851		2.4175	0.162371	0.188285	0.04911			White Matter	0.50625	0.0266927		0.49625	0.0410357	0.596799	0.0480697
	dorsal medial striatum	2.1175	0.219659		2.28125	0.25108	0.188937	0.0487663			root of trigeminal nerve	0.5175	0.0324037		0.5275	0.0439968	0.597618	0.0481527
	DPGi	2.91375	0.283243		3.16875	0.372345	0.204219	0.0410904			lateral preoptic area	0.3875	0.0722595		0.40625	0.0639056	0.597618	0.0481527
	primary somatosensory ctx upper lip	2.005	0.12683		2.19	0.205148	0.204894	0.0407674			triangular septal n.	0.3925	0.0933121		0.40375	0.0665341	0.597618	0.0481527
	granular cell layer	1.9875	0.162283		2.12	0.274278	0.207244	0.0396519			6th cerebellar lobule	0.4875	0.0734361		0.4675	0.0724569	0.59789	0.0481802
	retrosplenial rostral ctx	2.335	0.371445		2.5375	0.306536	0.207244	0.0396519			anterior hypothalamic area	0.34375	0.0801672		0.37375	0.0805229	0.59789	0.0481802
	7th cerebellar lobule	2.15625	0.380674		2.4	0.322446	0.207578	0.0394945			supraoptic n.	0.46625	0.0632314		0.48375	0.0845049	0.598703	0.0482623
	dorsal medial n.	2.7275	0.301603		2.9825	0.346565	0.207578	0.0394945			CA1 dorsal	0.425	0.085857		0.46	0.0960654	0.598972	0.0482894
	frontal association ctx	2.15875	0.286877		2.36375	0.3285	0.226463	0.0310648			secondary motor ctx	0.4825	0.117929		0.4675	0.0808438	0.598972	0.0482894
	dorsal lateral striatum	1.97625	0.162211		2.15875	0.237272	0.226805	0.0309199			pineal gland	0.44125	0.0725923		0.4475	0.0658461	0.598972	0.0482894
	anterior lobe pituitary	2.0075	0.327141		2.175	0.231393	0.247996	0.022437			extended amydala	0.475	0.0573212		0.45875	0.048532	0.63349	0.0515616
	crus 2 of ansiform lobule	2.005	0.303739		2.225	0.296552	0.247996	0.022437			zona incerta	0.385	0.0437526		0.39625	0.0420671	0.633997	0.0516067
	retrosplenial caudal ctx	2.49	0.309285		2.68375	0.261038	0.247996	0.022437			anterior amygdaloid n.	0.40375	0.057802		0.41375	0.0686477	0.63425	0.0516292
	visual 1 ctx	2.1625	0.245982		2.2975	0.19174	0.247996	0.022437			arcuate n.	0.40125	0.0837407		0.39	0.115016	0.669344	0.0545528
	lateral hypothalamus	2.37875	0.302061		2.58375	0.225068	0.268382	0.0150821			ventral orbital ctx	0.36875	0.0762397		0.35625	0.0453361	0.671682	0.0547343
	primary somatosensory ctx forelimb	2.05625	0.20928		2.1975	0.274057	0.269443	0.0147184			dorsal lateral striatum	0.415	0.064365		0.4075	0.0549675	0.673518	0.0548756
	prelimbic ctx	1.97	0.217124		2.14	0.252926	0.292554	0.00722415			copula of the pyramis	0.48375	0.0509727		0.495	0.0578174	0.673972	0.0549104
	10th cerebellar lobule	2.41375	0.300853		2.6625	0.398381	0.293621	0.00689655			dentate n. cerebellum	0.40375	0.0531675		0.43625	0.0779995	0.710948	0.0575463
	ectorhinal ctx	1.9825	0.314631		2.08375	0.260545	0.317712	0.000111112			accumbens core	0.39125	0.0674934		0.40375	0.0459619	0.71177	0.0576006
	anterior cingulate area	2.20625	0.252244		2.355	0.25349	0.318069	0.000209569			9th cerebellar lobule	0.47875	0.0754865		0.5125	0.117321	0.712787	0.0576675
	diagonal band of Broca	2.35125	0.213236		2.52375	0.304065	0.318069	0.000209569			perirhinal ctx	0.38375	0.0377728		0.3875	0.0324037	0.750756	0.0599671
	secondary motor ctx	2.195	0.297177		2.27375	0.229031	0.370972	0.0133538			ventrolateral thalamic n.	0.31875	0.0505505		0.335	0.0597614	0.751295	0.059997
	medial septum	2.2225	0.310564		2.425	0.415933	0.371677	0.0135114			primary motor ctx	0.465	0.11723		0.45375	0.0860129	0.751473	0.0600069
	primary somatosensory ctx shoulder	2.2125	0.329491		2.4	0.438667	0.371677	0.0135114			2nd cerebellar lobule	0.39875	0.0274838		0.47125	0.136218	0.751652	0.0600168
	external plexiform layer	2.0525	0.150024		2.16125	0.264599	0.40012	0.0195305			reuniens n.	0.3375	0.0662786		0.355	0.0686607	0.75183	0.0600267
	glomerular layer	2.19375	0.168687		2.2775	0.238193	0.400467	0.0196001			retrosplenial rostral ctx	0.44125	0.115318		0.45875	0.0950846	0.752184	0.0600463
	parietal ctx	2.24375	0.344173		2.4075	0.334525	0.400814	0.0196696			primary somatosensory ctx upper lip	0.33	0.0459814		0.345	0.0611789	0.791997	0.0620494
	supramammillary n.	3.07	0.772232		2.765	0.374395	0.400814	0.0196696			olfactory tubercles	0.425	0.0621059		0.4325	0.087137	0.792298	0.062063
	primary motor ctx	2.1025	0.266606		2.19375	0.255059	0.430558	0.0253154			8th cerebellar lobule	0.5	0.0682433		0.5075	0.0936178	0.832785	0.0637075
	primary somatosensory ctx hindlimb	2.2525	0.310978		2.34	0.390641	0.46225	0.030711			anterior olfactory n.	0.4425	0.0930054		0.44125	0.0368152	0.832907	0.0637119
	ventral medial n.	2.4875	0.304525		2.61875	0.211352	0.528309	0.0402282			diagonal band of Broca	0.41125	0.0646833		0.42125	0.0912512	0.874275	0.0650048
	arcuate n.	2.93	0.602756		2.74375	0.58841	0.528612	0.0402671			CA3 dorsal	0.38875	0.0749166		0.385	0.08	0.874367	0.0650072
	medial amygdaloid n.	2.65375	0.275159		2.72875	0.283269	0.562949	0.0444245			paraventricular nuclus	0.3375	0.0815475		0.345	0.0555492	0.874551	0.0650121
	olfactory tubercles	2.3725	0.204503		2.44625	0.213671	0.562949	0.0444245			7th cerebellar lobule	0.5125	0.0712641		0.50125	0.0833988	0.874735	0.065017
	6th cerebellar lobule	2.325	0.443976		2.4425	0.264508	0.59951	0.0483436			ventral pallidum	0.3775	0.0608863		0.405	0.0982708	0.915927	0.065927
	paraventricular nuclus	2.55375	0.370133		2.62375	0.285704	0.636254	0.0518065			substantia innominata	0.40375	0.0881456		0.40875	0.0924952	0.916113	0.0659303
	primary somatosensory ctx trunk	2.27375	0.382807		2.39	0.431244	0.674424	0.0549451			infralimbic ctx	0.36	0.0669755		0.37	0.0545108	0.916175	0.0659314
	suprachiasmatic n.	2.50625	0.324122		2.62375	0.218039	0.71299	0.0576807			magnocellular preoptic n.	0.44125	0.073957		0.4425	0.0779652	0.957811	0.0664809
	premammillary n.	2.91375	0.603062		2.94625	0.389503	0.752538	0.0600658			primary somatosensory ctx forelimb	0.41	0.110712		0.41	0.0933503	0.957936	0.066482
	magnocellular preoptic n.	2.455	0.375842		2.53375	0.312087	0.792747	0.0620834			lateral geniculate	0.385	0.0688684		0.3975	0.0908295	0.95806	0.0664831
	pineal gland	3.49625	0.478836		3.1725	0.929589	0.833635	0.063738			basal amygdaloid n.	0.3775	0.046828		0.3775	0.0692305	1	0.0666667
	inferior olivary complex	2.63875	0.405584		2.58875	0.431424	0.916359	0.0659346			endopiriform n.	0.41625	0.0480885		0.415	0.0459814	1	0.0666667
	medial mammillary n.	3.03	0.92341		2.90375	0.500227	0.916359	0.0659346			insular ctx	0.36625	0.0430739		0.36125	0.0313676	1	0.0666667
	neural lobe pituitary	2.52375	0.676671		2.43125	0.380617	1	0.0666667			locus ceruleus	0.42875	0.0432394		0.46125	0.121472	1	0.0666667

## Sheet: Sheet4
	Apparent Diffusion Coefficient 12 Month Diabetes
		Control			HFD
	Brain Area	Ave	SD		Ave	SD	P val	Ω SQ
	entorhinal ctx	2.3775	0.226889	<	2.58375	0.168348	0.0516845	0.188909
	temporal ctx	2.09	0.227596	<	2.3125	0.231871	0.051857	0.188526
	simple lobule cerebellum	2.24875	0.314481	<	2.52875	0.25051	0.0585217	0.174698
	ventral orbital ctx	1.91875	0.156975	<	2.1475	0.209336	0.0654846	0.161957
	perirhinal ctx	2.19375	0.166213	<	2.37875	0.193939	0.0737779	0.148571
	flocculus cerebellum	2.32875	0.199029	<	2.60375	0.299759	0.0742034	0.147929
	1st cerebellar lobule	2.57125	0.501781	<	2.82375	0.318565	0.0828964	0.135625
	crus 1 of ansiform lobule cerebellum	2.07	0.29091	<	2.3525	0.251552	0.092171	0.123965
	interposed n. cerebellum	2.76	0.457134	<	3.11	0.36789	0.0926517	0.123397
	primary somatosensory ctx barrel field	2.12875	0.191419	<	2.325	0.257182	0.0926517	0.123397
	5th cerebellar lobule	2.43	0.297945	<	2.695	0.244248	0.0928919	0.123114
	copula of the pyramis cerebellum	2.55375	0.395111	<	2.9075	0.271069	0.0928919	0.123114
	caudal piriform ctx olfaction	1.925	0.156388	<	2.09625	0.15874	0.0928919	0.123114
	visual 2 ctx	2.09875	0.250054	<	2.315	0.225198	0.103308	0.111564
	anterior olfactory n.	1.9975	0.181639	<	2.1775	0.213926	0.115184	0.0998761
	paramedian lobule cerebellum	2.14	0.289038	<	2.43875	0.343363	0.141482	0.0782023
	tenia tecta ctx olfaction	2.52	0.188907	<	2.72375	0.298469	0.155949	0.0681478
	primary somatosensory ctx upper lip	2.005	0.12683	<	2.19	0.205148	0.204894	0.0407674
	granular cell layer olfaction	1.9875	0.162283	<	2.12	0.274278	0.207244	0.0396519
	retrosplenial rostral ctx	2.335	0.371445	<	2.5375	0.306536	0.207244	0.0396519
	7th cerebellar lobule	2.15625	0.380674	<	2.4	0.322446	0.207578	0.0394945
	frontal association ctx	2.15875	0.286877	<	2.36375	0.3285	0.226463	0.0310648
	crus 2 of ansiform lobule cerebellum	2.005	0.303739	<	2.225	0.296552	0.247996	0.022437
	retrosplenial caudal ctx	2.49	0.309285	<	2.68375	0.261038	0.247996	0.022437
	visual 1 ctx	2.1625	0.245982	<	2.2975	0.19174	0.247996	0.022437
	primary somatosensory ctx forelimb	2.05625	0.20928	<	2.1975	0.274057	0.269443	0.0147184
	prelimbic ctx	1.97	0.217124	<	2.14	0.252926	0.292554	0.00722415
	10th cerebellar lobule	2.41375	0.300853	<	2.6625	0.398381	0.293621	0.00689655
	ectorhinal ctx	1.9825	0.314631	<	2.08375	0.260545	0.317712	0.000111112
	anterior cingulate ctx	2.20625	0.252244	<	2.355	0.25349	0.318069	0.000209569
	secondary motor ctx	2.195	0.297177	<	2.27375	0.229031	0.370972	0.0133538
	primary somatosensory ctx shoulder	2.2125	0.329491	<	2.4	0.438667	0.371677	0.0135114
	external plexiform layer olfaction	2.0525	0.150024	<	2.16125	0.264599	0.40012	0.0195305
	glomerular layer olfaction	2.19375	0.168687	<	2.2775	0.238193	0.400467	0.0196001
	parietal ctx	2.24375	0.344173	<	2.4075	0.334525	0.400814	0.0196696
	primary motor ctx	2.1025	0.266606	<	2.19375	0.255059	0.430558	0.0253154
	primary somatosensory ctx hindlimb	2.2525	0.310978	<	2.34	0.390641	0.46225	0.030711
	olfactory tubercles	2.3725	0.204503	<	2.44625	0.213671	0.562949	0.0444245
	6th cerebellar lobule	2.325	0.443976	<	2.4425	0.264508	0.59951	0.0483436
	primary somatosensory ctx trunk	2.27375	0.382807	<	2.39	0.431244	0.674424	0.0549451

## Sheet: Sheet3
	Apparent Diffusion Coefficient 12 Month Diabetes
		Control			HFD
	Brain Area	Ave	SD		Ave	SD	P val	Ω SQ
	root of trigeminal nerve	2.615	0.190413	<	2.92625	0.112114	0.000930972	0.698004
	sub coeruleus n.	2.22875	0.218857	<	2.70875	0.212027	0.00228767	0.577414
	pontine reticular n. caudal	2.26	0.222518	<	2.76375	0.198849	0.00230484	0.576425
	raphe magnus	2.3575	0.207898	<	2.96625	0.322266	0.0023221	0.575438
	pontine reticular n. oral	2.1525	0.190094	<	2.585	0.198854	0.00274173	0.553527
	median raphe n.	2.28	0.196977	<	2.70125	0.174146	0.00325308	0.531094
	prerubral field	2.08	0.198638	<	2.47125	0.226617	0.00325308	0.531094
	parabrachial n.	2.30375	0.206047	<	2.7425	0.283838	0.0032759	0.530179
	pedunculopontine tegmental area	2.14625	0.200067	<	2.5725	0.207691	0.0032759	0.530179
	reticulotegmental n.	2.28375	0.212733	<	2.72125	0.193201	0.0032759	0.530179
	trapezoid body	2.38625	0.18322	<	2.85125	0.274977	0.0032759	0.530179
	central medial thalamic n.	2.035	0.198278	<	2.3775	0.261684	0.00451494	0.48845
	ventromedial thalamic n.	2.02875	0.176185	<	2.3725	0.187445	0.00454463	0.487602
	motor trigeminal n.	2.2175	0.192261	<	2.69	0.275785	0.00457444	0.486757
	parvicellular reticular n.	2.41375	0.166385	<	2.7625	0.198116	0.00531725	0.467352
	ventrolateral thalamic n.	2.0175	0.198764	<	2.33	0.241483	0.00624617	0.446705
	anterior thalamic nuclei	2.045	0.191162	<	2.35125	0.240145	0.00632295	0.445143
	red n.	2.21625	0.217054	<	2.60125	0.210132	0.00632295	0.445143
	parafascicular thalamic n.	2.0275	0.229331	<	2.41125	0.266482	0.00731872	0.426504
	medial dorsal thalamic n.	2.07125	0.242159	<	2.445	0.261479	0.00736206	0.425753
	substantia nigra compacta	2.17875	0.245964	<	2.6125	0.247025	0.00736206	0.425753
	reticular n. midbrain	2.13875	0.224209	<	2.51375	0.207291	0.0085537	0.406746
	ventral anterior thalamic n.	2	0.20347	<	2.32375	0.241539	0.00865154	0.40531
	pontine nuclei	2.40625	0.268272	<	2.76125	0.219443	0.00997177	0.387429
	posterior thalamic n.	2.00625	0.236035	<	2.325	0.231331	0.00997177	0.387429
	gigantocellular reticular n. pons	2.44375	0.210912	<	2.86875	0.275548	0.0100267	0.38674
	zona incerta	2.0875	0.195064	<	2.41	0.152597	0.0116571	0.367889
	anterior pretectal n.	2.07625	0.310894	<	2.45125	0.262593	0.0117187	0.367232
	principal sensory n. trigeminal	2.2925	0.193372	<	2.72125	0.272734	0.0135185	0.349472
	raphe obscurus n.	2.46875	0.251818	<	2.88	0.288395	0.0153332	0.333908
	subthalamic n.	2.15375	0.248132	<	2.5	0.213274	0.0155614	0.332088
	reuniens n.	2.0775	0.194036	<	2.375	0.251453	0.0157143	0.330884
	reticular n.	2.06875	0.18977	<	2.3025	0.201264	0.0180441	0.313926
	superior colliculus	2.29625	0.308496	<	2.74	0.290172	0.020675	0.297341
	medial pretectal area	2.43875	0.5807	<	3.0425	0.32301	0.0208626	0.296244
	ventral posteriolmedial thalamic n.	2.015	0.217256	<	2.30375	0.210641	0.0208626	0.296244
	periaqueductal gray thalamus	2.5	0.214543	<	2.86125	0.275704	0.0236388	0.281128
	dorsomedial tegmental area	2.29125	0.312796	<	2.64625	0.264031	0.0274232	0.26329
	inferior colliculus	2.44625	0.26468	<	2.795	0.310989	0.0274232	0.26329
	medial geniculate	2.14125	0.240917	<	2.4475	0.20098	0.0274232	0.26329
	lateral dorsal thalamic n.	2.07625	0.236337	<	2.34875	0.257429	0.0310756	0.248384
	raphe linear	2.39875	0.247527	<	2.73625	0.234273	0.0311998	0.24791
	solitary tract n.	2.31625	0.22646	<	2.7	0.335985	0.0342075	0.237011
	ventral posteriolateral thalamic n.	2.0125	0.199625	<	2.2525	0.206726	0.0356919	0.232
	dorsal raphe	2.7625	0.531917	<	3.22625	0.407043	0.0459994	0.202355
